# Supplementary material for: Bis(propane-1,3-diamine)­disaccharinatonickel(II)
Source: Acta Crystallogr Sect E Struct Rep Online. 2012 Mar 17;68(Pt 4):m425–6. doi: 10.1107/S1600536812010525 (PMC3343828; doi:10.1107/S1600536812010525)
Supplement: Supplementary file 1 [file e-68-0m425-sup1.cif]

##############################################################################
#                                                                            #
# This CIF contains the data in a paper accepted for publication in          #
# Acta Crystallographica Section E. It conforms to the requirements of       #
# Notes for Authors for Acta Crystallographica Section E, and has been       #
# peer reviewed under the auspices of the IUCr Commission on Journals.       #
#                                                                            #
# Full details of the Crystallographic Information File format               #
# are given in the paper "The Crystallographic Information File (CIF):       #
# a New Standard Archive File for Crystallography" by S. R. Hall, F. H.      #
# Allen and I. D. Brown [Acta Cryst. (1991), A47, 655-685].                  #
#                                                                            #
# The current version of the core CIF dictionary is obtainable from          #
# ftp://ftp.iucr.org/pub/cif_core.dic.                                       #
#                                                                            #
# Software is freely available for graphical display of the structure(s)     #
# in this CIF. For information consult the CIF software page                 #
# http://www.iucr.org/resources/cif/software.                                #
#                                                                            #
# This file may be used for bona fide research purposes within the           #
# scientific community so long as proper attribution is given to the journal # 
# article from which it was obtained.                                        #
#                                                                            #
##############################################################################
data_I
_audit_creation_method     SHELXL-97
_chemical_name_systematic
;
Bis(propane-1,3-diamine-\k^2^<i>N</i>,<i>N</i>')bis(1,1,3-trioxo-2,3-
dihydro-1\l^6,2^-benzothiazol-2-ido-\k<i>N</i>)nickel(II)
;
_chemical_name_common     'Bis(propane-1,3-diamine)disaccharinatonickel(II)'
_chemical_formula_moiety     'C20 H28 N6 Ni O6 S2'
_chemical_formula_sum     'C20 H28 N6 Ni O6 S2'
_chemical_formula_iupac     '[Ni (C7 H4 N O3 S)2 (C3 H10 N2)2]'
_chemical_formula_weight     571.31
_chemical_melting_point     ?
_symmetry_cell_setting     monoclinic
_symmetry_space_group_name_H-M     'P 21/n'
_symmetry_space_group_name_Hall     '-P 2yn'
loop_
    _symmetry_equiv_pos_as_xyz
    'x, y, z'
    '-x+1/2, y+1/2, -z+1/2'
    '-x, -y, -z'
    'x-1/2, -y-1/2, z-1/2'
_cell_length_a     11.447(5)
_cell_length_b     7.209(6)
_cell_length_c     15.236(5)
_cell_angle_alpha     90.000
_cell_angle_beta     109.313(5)
_cell_angle_gamma     90.000
_cell_volume     1186.5(12)
_cell_formula_units_Z     2
_cell_measurement_reflns_used     27512
_cell_measurement_theta_min     1.88
_cell_measurement_theta_max     28.06
_cell_measurement_temperature     296
_exptl_crystal_description     prism
_exptl_crystal_colour     violet
_exptl_crystal_size_max     0.52
_exptl_crystal_size_mid     0.347
_exptl_crystal_size_min     0.15
_exptl_crystal_density_diffrn     1.599
_exptl_crystal_density_meas     ?
_exptl_crystal_density_method     'not measured'
_exptl_crystal_F_000     596
_exptl_absorpt_coefficient_mu     1.044
_exptl_absorpt_correction_type     integration
_exptl_absorpt_process_details     '(X-RED; Stoe & Cie, 2002)'
_exptl_absorpt_correction_T_min     0.6726
_exptl_absorpt_correction_T_max     0.8731
_exptl_special_details     ?
_diffrn_ambient_temperature     296
_diffrn_radiation_type     MoK\a
_diffrn_radiation_wavelength     0.71069
_diffrn_radiation_source     'fine-focus sealed tube'
_diffrn_radiation_monochromator     graphite
_diffrn_measurement_device_type     'Stoe IPDS 2'
_diffrn_measurement_method     'rotation method'
_diffrn_detector_area_resol_mean     ?
_diffrn_reflns_number     18160
_diffrn_reflns_av_R_equivalents     0.0450
_diffrn_reflns_av_sigmaI/netI     0.0212
_diffrn_reflns_theta_min     1.95
_diffrn_reflns_theta_max     27.00
_diffrn_reflns_theta_full     27.00
_diffrn_measured_fraction_theta_max     1.000
_diffrn_measured_fraction_theta_full     1.000
_diffrn_reflns_limit_h_min     -14
_diffrn_reflns_limit_h_max     14
_diffrn_reflns_limit_k_min     -9
_diffrn_reflns_limit_k_max     9
_diffrn_reflns_limit_l_min     -19
_diffrn_reflns_limit_l_max     19
_diffrn_standards_number     ?
_diffrn_standards_interval_count     .
_diffrn_standards_interval_time     .
_diffrn_standards_decay_%     0
_refine_special_details
;
Refinement of <i>F</i>^2^ against ALL reflections. The weighted <i>R</i>-factor
<i>wR</i> and goodness of fit <i>S</i> are based on <i>F</i>^2^, conventional
<i>R</i>-factors <i>R</i> are based on <i>F</i>, with <i>F</i> set to zero for
negative <i>F</i>^2^. The threshold expression of <i>F</i>^2^ >
\s(<i>F</i>^2^) is used only for calculating <i>R</i>-factors(gt) <i>etc</i>.
and is not relevant to the choice of reflections for refinement.
<i>R</i>-factors based on <i>F</i>^2^ are statistically about twice as large
as those based on <i>F</i>, and <i>R</i>- factors based on ALL data will be
even larger.
;
_reflns_number_total     2590
_reflns_number_gt     2334
_reflns_threshold_expression     I>2\s(I)
_refine_ls_structure_factor_coef     Fsqd
_refine_ls_matrix_type     full
_refine_ls_R_factor_all     0.0370
_refine_ls_R_factor_gt     0.0326
_refine_ls_wR_factor_gt     0.0964
_refine_ls_wR_factor_ref     0.1008
_refine_ls_goodness_of_fit_ref     0.826
_refine_ls_restrained_S_all     0.826
_refine_ls_number_reflns     2590
_refine_ls_number_parameters     177
_refine_ls_number_restraints     0
_refine_ls_hydrogen_treatment     mixed
_refine_ls_weighting_scheme     calc
_refine_ls_weighting_details
         'calc w=1/[\s^2^(Fo^2^)+(0.0792P)^2^+0.9405P] where P=(Fo^2^+2Fc^2^)/3'
_atom_sites_solution_hydrogens     geom
_atom_sites_solution_primary     direct
_atom_sites_solution_secondary     difmap
_refine_ls_shift/su_max     0.001
_refine_ls_shift/su_mean     0.000
_refine_diff_density_max     0.741
_refine_diff_density_min     -0.372
_refine_ls_extinction_method     'SHELXL97 (Sheldrick, 2008)'
_refine_ls_extinction_coef     0.0040(12)
_refine_ls_extinction_expression
                                    Fc^*^=kFc[1+0.001xFc^2^\l^3^/sin(2\q)]^-1/4^
loop_
    _atom_type_symbol
    _atom_type_description
    _atom_type_scat_dispersion_real
    _atom_type_scat_dispersion_imag
    _atom_type_scat_source
    C C 0.0033 0.0016 'International Tables Vol C Tables 4.2.6.8 and 6.1.1.4'
    H H 0.0000 0.0000 'International Tables Vol C Tables 4.2.6.8 and 6.1.1.4'
    N N 0.0061 0.0033 'International Tables Vol C Tables 4.2.6.8 and 6.1.1.4'
    O O 0.0106 0.0060 'International Tables Vol C Tables 4.2.6.8 and 6.1.1.4'
    S S 0.1246 0.1234 'International Tables Vol C Tables 4.2.6.8 and 6.1.1.4'
    Ni Ni 0.3393 1.1124 'International Tables Vol C Tables 4.2.6.8 and 6.1.1.4'
_computing_data_collection     'X-AREA (Stoe & Cie, 2002)'
_computing_cell_refinement     'X-AREA (Stoe & Cie, 2002)'
_computing_data_reduction     'X-RED32 (Stoe & Cie, 2002)'
_computing_structure_solution     'SHELXS97 (Sheldrick, 2008)'
_computing_structure_refinement     'SHELXL97 (Sheldrick, 2008)'
_computing_molecular_graphics
          'DIAMOND (Brandenburg, 2006) and Mercury (Macrae <i>et al.</i>, 2006)'
_computing_publication_material     'WinGX (Farrugia, 1999)'
loop_
    _atom_site_type_symbol
    _atom_site_label
    _atom_site_fract_x
    _atom_site_fract_y
    _atom_site_fract_z
    _atom_site_U_iso_or_equiv
    _atom_site_adp_type
    _atom_site_calc_flag
    _atom_site_refinement_flags
    _atom_site_occupancy
    _atom_site_symmetry_multiplicity
    _atom_site_disorder_assembly
    _atom_site_disorder_group
    Ni Ni1 0.0000 0.0000 0.5000 0.03195(14) Uani d S 1 2 . .
    S S1 -0.09614(5) -0.33212(7) 0.62118(4) 0.03795(16) Uani d . 1 1 . .
    O O3 -0.00193(18) -0.4563(2) 0.61249(13) 0.0506(4) Uani d . 1 1 . .
    N N1 -0.05429(17) -0.1179(2) 0.61849(12) 0.0384(4) Uani d . 1 1 . .
    O O2 -0.21766(18) -0.3644(3) 0.55571(12) 0.0567(5) Uani d . 1 1 . .
    N N3 0.1349(2) 0.1650(3) 0.59749(14) 0.0408(4) Uani d . 1 1 . .
    C C2 -0.0733(2) -0.1541(3) 0.76883(15) 0.0409(5) Uani d . 1 1 . .
    O O1 -0.02673(19) 0.1378(2) 0.71301(14) 0.0585(5) Uani d . 1 1 . .
    C C7 -0.10157(19) -0.3318(3) 0.73503(15) 0.0378(4) Uani d . 1 1 . .
    C C1 -0.0490(2) -0.0281(3) 0.69877(17) 0.0414(5) Uani d . 1 1 . .
    N N2 0.12960(19) -0.2097(3) 0.50843(14) 0.0416(4) Uani d . 1 1 . .
    C C6 -0.1277(2) -0.4744(4) 0.78602(17) 0.0459(5) Uani d . 1 1 . .
    H H6 -0.1467 -0.5931 0.7616 0.055 Uiso calc R 1 1 . .
    C C5 -0.1241(3) -0.4313(5) 0.87586(19) 0.0578(7) Uani d . 1 1 . .
    H H5 -0.1404 -0.5231 0.9131 0.069 Uiso calc R 1 1 . .
    C C3 -0.0707(3) -0.1121(4) 0.85797(18) 0.0566(6) Uani d . 1 1 . .
    H H3 -0.0522 0.0071 0.8819 0.068 Uiso calc R 1 1 . .
    C C9 0.3068(2) -0.0680(5) 0.6283(2) 0.0633(7) Uani d . 1 1 . .
    H H9A 0.3305 -0.0113 0.5790 0.076 Uiso calc R 1 1 . .
    H H9B 0.3824 -0.1027 0.6773 0.076 Uiso calc R 1 1 . .
    C C8 0.2373(2) -0.2388(4) 0.59136(17) 0.0527(6) Uani d . 1 1 . .
    H H8A 0.2924 -0.3264 0.5767 0.063 Uiso calc R 1 1 . .
    H H8B 0.2100 -0.2939 0.6394 0.063 Uiso calc R 1 1 . .
    C C4 -0.0965(3) -0.2530(5) 0.91060(19) 0.0641(8) Uani d . 1 1 . .
    H H4 -0.0952 -0.2274 0.9707 0.077 Uiso calc R 1 1 . .
    C C10 0.2423(2) 0.0754(5) 0.66625(18) 0.0614(7) Uani d . 1 1 . .
    H H10A 0.2148 0.0179 0.7136 0.074 Uiso calc R 1 1 . .
    H H10B 0.3018 0.1708 0.6964 0.074 Uiso calc R 1 1 . .
    H H3A 0.098(3) 0.220(4) 0.623(2) 0.045(7) Uiso d . 1 1 . .
    H H3B 0.168(3) 0.238(5) 0.569(2) 0.079(11) Uiso d . 1 1 . .
    H H2A 0.157(3) -0.179(5) 0.461(2) 0.068(9) Uiso d . 1 1 . .
    H H2B 0.091(3) -0.306(5) 0.498(2) 0.071(10) Uiso d . 1 1 . .
loop_
    _atom_site_aniso_label
    _atom_site_aniso_U_11
    _atom_site_aniso_U_22
    _atom_site_aniso_U_33
    _atom_site_aniso_U_12
    _atom_site_aniso_U_13
    _atom_site_aniso_U_23
    Ni1 0.0364(2) 0.0281(2) 0.0298(2) -0.00006(13) 0.00887(14) -0.00239(12)
    S1 0.0495(3) 0.0318(3) 0.0353(3) -0.0060(2) 0.0177(2) -0.00277(19)
    O3 0.0724(12) 0.0318(8) 0.0610(11) -0.0004(8) 0.0399(9) -0.0036(7)
    N1 0.0512(10) 0.0299(8) 0.0373(9) -0.0036(7) 0.0189(8) -0.0019(7)
    O2 0.0613(10) 0.0609(11) 0.0423(9) -0.0209(9) 0.0098(8) -0.0012(8)
    N3 0.0475(10) 0.0392(10) 0.0351(9) -0.0075(8) 0.0125(8) -0.0044(8)
    C2 0.0426(11) 0.0438(12) 0.0393(11) -0.0010(9) 0.0176(9) -0.0056(9)
    O1 0.0853(13) 0.0364(9) 0.0662(12) -0.0125(9) 0.0419(11) -0.0154(8)
    C7 0.0375(10) 0.0408(11) 0.0371(10) 0.0010(8) 0.0152(8) -0.0012(8)
    C1 0.0471(11) 0.0362(11) 0.0448(12) -0.0018(9) 0.0204(10) -0.0074(9)
    N2 0.0458(10) 0.0352(10) 0.0430(10) 0.0030(8) 0.0138(8) -0.0004(8)
    C6 0.0488(12) 0.0479(13) 0.0453(12) 0.0005(10) 0.0214(10) 0.0061(10)
    C5 0.0595(15) 0.0734(18) 0.0474(13) -0.0001(13) 0.0270(12) 0.0104(13)
    C3 0.0673(16) 0.0627(16) 0.0461(13) -0.0074(13) 0.0275(12) -0.0155(12)
    C9 0.0435(13) 0.0687(18) 0.0675(17) 0.0012(12) 0.0045(12) -0.0007(15)
    C8 0.0532(13) 0.0592(15) 0.0434(12) 0.0150(11) 0.0128(10) 0.0037(11)
    C4 0.0736(18) 0.086(2) 0.0411(13) -0.0076(16) 0.0303(13) -0.0077(13)
    C10 0.0522(14) 0.081(2) 0.0412(13) -0.0014(14) 0.0020(11) -0.0180(13)
_geom_special_details
;
All e.s.d.'s (except the e.s.d. in the dihedral angle between two l.s. planes)
are estimated using the full covariance matrix. The cell e.s.d.'s are taken
into account individually in the estimation of e.s.d.'s in distances, angles
and torsion angles; correlations between e.s.d.'s in cell parameters are only
used when they are defined by crystal symmetry. An approximate (isotropic)
treatment of cell e.s.d.'s is used for estimating e.s.d.'s involving l.s.
planes.
;
loop_
    _geom_bond_atom_site_label_1
    _geom_bond_atom_site_label_2
    _geom_bond_site_symmetry_2
    _geom_bond_distance
    _geom_bond_publ_flag
    Ni1 N2 . 2.092(2) yes
    Ni1 N2 3_556 2.092(2) ?
    Ni1 N3 . 2.118(2) yes
    Ni1 N3 3_556 2.118(2) ?
    Ni1 N1 3_556 2.2604(18) ?
    Ni1 N1 . 2.2604(18) yes
    S1 O2 . 1.4375(19) ?
    S1 O3 . 1.4409(18) ?
    S1 N1 . 1.622(2) ?
    S1 C7 . 1.756(2) ?
    N1 C1 . 1.367(3) ?
    N3 C10 . 1.475(3) ?
    N3 H3A . 0.78(3) ?
    N3 H3B . 0.85(4) ?
    C2 C7 . 1.378(3) ?
    C2 C3 . 1.382(3) ?
    C2 C1 . 1.497(3) ?
    O1 C1 . 1.227(3) ?
    C7 C6 . 1.379(3) ?
    N2 C8 . 1.459(3) ?
    N2 H2A . 0.90(4) ?
    N2 H2B . 0.81(4) ?
    C6 C5 . 1.391(4) ?
    C6 H6 . 0.9300 ?
    C5 C4 . 1.386(5) ?
    C5 H5 . 0.9300 ?
    C3 C4 . 1.385(4) ?
    C3 H3 . 0.9300 ?
    C9 C8 . 1.473(4) ?
    C9 C10 . 1.493(4) ?
    C9 H9A . 0.9700 ?
    C9 H9B . 0.9700 ?
    C8 H8A . 0.9700 ?
    C8 H8B . 0.9700 ?
    C4 H4 . 0.9300 ?
    C10 H10A . 0.9700 ?
    C10 H10B . 0.9700 ?
loop_
    _geom_angle_atom_site_label_1
    _geom_angle_atom_site_label_2
    _geom_angle_atom_site_label_3
    _geom_angle_site_symmetry_1
    _geom_angle_site_symmetry_3
    _geom_angle
    _geom_angle_publ_flag
    N2 Ni1 N2 . 3_556 180.00(12) ?
    N2 Ni1 N3 . . 91.43(9) yes
    N2 Ni1 N3 3_556 . 88.57(9) ?
    N2 Ni1 N3 . 3_556 88.57(9) ?
    N2 Ni1 N3 3_556 3_556 91.43(9) ?
    N3 Ni1 N3 . 3_556 180.0 ?
    N2 Ni1 N1 . 3_556 86.79(8) ?
    N2 Ni1 N1 3_556 3_556 93.21(8) ?
    N3 Ni1 N1 . 3_556 91.13(8) ?
    N3 Ni1 N1 3_556 3_556 88.87(8) ?
    N2 Ni1 N1 . . 93.21(8) yes
    N2 Ni1 N1 3_556 . 86.79(8) ?
    N3 Ni1 N1 . . 88.87(8) yes
    N3 Ni1 N1 3_556 . 91.13(8) ?
    N1 Ni1 N1 3_556 . 180.0000(10)
                                 ?
    O2 S1 O3 . . 114.68(12) ?
    O2 S1 N1 . . 111.28(11) ?
    O3 S1 N1 . . 110.67(11) ?
    O2 S1 C7 . . 110.08(11) ?
    O3 S1 C7 . . 111.32(11) ?
    N1 S1 C7 . . 97.53(10) ?
    C1 N1 S1 . . 110.76(15) ?
    C1 N1 Ni1 . . 126.42(15) ?
    S1 N1 Ni1 . . 122.67(9) ?
    C10 N3 Ni1 . . 119.70(17) ?
    C10 N3 H3A . . 109(2) ?
    Ni1 N3 H3A . . 105(2) ?
    C10 N3 H3B . . 103(2) ?
    Ni1 N3 H3B . . 110(2) ?
    H3A N3 H3B . . 110(3) ?
    C7 C2 C3 . . 119.8(2) ?
    C7 C2 C1 . . 111.95(19) ?
    C3 C2 C1 . . 128.2(2) ?
    C2 C7 C6 . . 123.3(2) ?
    C2 C7 S1 . . 106.84(16) ?
    C6 C7 S1 . . 129.82(18) ?
    O1 C1 N1 . . 124.4(2) ?
    O1 C1 C2 . . 122.9(2) ?
    N1 C1 C2 . . 112.75(19) ?
    C8 N2 Ni1 . . 122.38(16) ?
    C8 N2 H2A . . 108(2) ?
    Ni1 N2 H2A . . 101(2) ?
    C8 N2 H2B . . 107(3) ?
    Ni1 N2 H2B . . 106(2) ?
    H2A N2 H2B . . 112(3) ?
    C7 C6 C5 . . 116.5(2) ?
    C7 C6 H6 . . 121.7 ?
    C5 C6 H6 . . 121.7 ?
    C4 C5 C6 . . 120.8(3) ?
    C4 C5 H5 . . 119.6 ?
    C6 C5 H5 . . 119.6 ?
    C2 C3 C4 . . 117.9(3) ?
    C2 C3 H3 . . 121.0 ?
    C4 C3 H3 . . 121.0 ?
    C8 C9 C10 . . 116.9(2) ?
    C8 C9 H9A . . 108.1 ?
    C10 C9 H9A . . 108.1 ?
    C8 C9 H9B . . 108.1 ?
    C10 C9 H9B . . 108.1 ?
    H9A C9 H9B . . 107.3 ?
    N2 C8 C9 . . 113.9(2) ?
    N2 C8 H8A . . 108.8 ?
    C9 C8 H8A . . 108.8 ?
    N2 C8 H8B . . 108.8 ?
    C9 C8 H8B . . 108.8 ?
    H8A C8 H8B . . 107.7 ?
    C3 C4 C5 . . 121.6(2) ?
    C3 C4 H4 . . 119.2 ?
    C5 C4 H4 . . 119.2 ?
    N3 C10 C9 . . 115.5(2) ?
    N3 C10 H10A . . 108.4 ?
    C9 C10 H10A . . 108.4 ?
    N3 C10 H10B . . 108.4 ?
    C9 C10 H10B . . 108.4 ?
    H10A C10 H10B . . 107.5 ?
loop_
    _geom_torsion_atom_site_label_1
    _geom_torsion_atom_site_label_2
    _geom_torsion_atom_site_label_3
    _geom_torsion_atom_site_label_4
    _geom_torsion_site_symmetry_1
    _geom_torsion_site_symmetry_2
    _geom_torsion_site_symmetry_3
    _geom_torsion_site_symmetry_4
    _geom_torsion
    _geom_torsion_publ_flag
    O2 S1 N1 C1 . . . . 111.22(18) ?
    O3 S1 N1 C1 . . . . -120.04(17) ?
    C7 S1 N1 C1 . . . . -3.81(18) ?
    O2 S1 N1 Ni1 . . . . -72.90(14) ?
    O3 S1 N1 Ni1 . . . . 55.84(15) ?
    C7 S1 N1 Ni1 . . . . 172.06(11) ?
    N2 Ni1 N1 C1 . . . . 122.6(2) ?
    N2 Ni1 N1 C1 3_556 . . . -57.4(2) ?
    N3 Ni1 N1 C1 . . . . 31.3(2) ?
    N3 Ni1 N1 C1 3_556 . . . -148.7(2) ?
    N2 Ni1 N1 S1 . . . . -52.59(13) ?
    N2 Ni1 N1 S1 3_556 . . . 127.41(13) ?
    N3 Ni1 N1 S1 . . . . -143.95(13) ?
    N3 Ni1 N1 S1 3_556 . . . 36.05(13) ?
    N2 Ni1 N3 C10 . . . . -26.0(2) ?
    N2 Ni1 N3 C10 3_556 . . . 154.0(2) ?
    N1 Ni1 N3 C10 3_556 . . . -112.9(2) ?
    N1 Ni1 N3 C10 . . . . 67.1(2) ?
    C3 C2 C7 C6 . . . . -0.2(4) ?
    C1 C2 C7 C6 . . . . 179.9(2) ?
    C3 C2 C7 S1 . . . . 179.9(2) ?
    C1 C2 C7 S1 . . . . 0.1(2) ?
    O2 S1 C7 C2 . . . . -113.86(17) ?
    O3 S1 C7 C2 . . . . 117.82(17) ?
    N1 S1 C7 C2 . . . . 2.12(17) ?
    O2 S1 C7 C6 . . . . 66.3(2) ?
    O3 S1 C7 C6 . . . . -62.0(2) ?
    N1 S1 C7 C6 . . . . -177.7(2) ?
    S1 N1 C1 O1 . . . . -175.6(2) ?
    Ni1 N1 C1 O1 . . . . 8.7(4) ?
    S1 N1 C1 C2 . . . . 4.4(2) ?
    Ni1 N1 C1 C2 . . . . -171.32(14) ?
    C7 C2 C1 O1 . . . . 177.2(2) ?
    C3 C2 C1 O1 . . . . -2.7(4) ?
    C7 C2 C1 N1 . . . . -2.8(3) ?
    C3 C2 C1 N1 . . . . 177.3(2) ?
    N3 Ni1 N2 C8 . . . . 27.2(2) ?
    N3 Ni1 N2 C8 3_556 . . . -152.8(2) ?
    N1 Ni1 N2 C8 3_556 . . . 118.2(2) ?
    N1 Ni1 N2 C8 . . . . -61.8(2) ?
    C2 C7 C6 C5 . . . . -0.2(4) ?
    S1 C7 C6 C5 . . . . 179.64(19) ?
    C7 C6 C5 C4 . . . . 0.5(4) ?
    C7 C2 C3 C4 . . . . 0.3(4) ?
    C1 C2 C3 C4 . . . . -179.9(3) ?
    Ni1 N2 C8 C9 . . . . -48.1(3) ?
    C10 C9 C8 N2 . . . . 66.0(3) ?
    C2 C3 C4 C5 . . . . 0.0(5) ?
    C6 C5 C4 C3 . . . . -0.4(5) ?
    Ni1 N3 C10 C9 . . . . 47.0(3) ?
    C8 C9 C10 N3 . . . . -66.7(4) ?
loop_
    _geom_hbond_atom_site_label_D
    _geom_hbond_atom_site_label_H
    _geom_hbond_atom_site_label_A
    _geom_hbond_site_symmetry_A
    _geom_hbond_distance_DH
    _geom_hbond_distance_HA
    _geom_hbond_distance_DA
    _geom_hbond_angle_DHA
    N3 H3A O3 1_565 0.78(3) 2.58(3) 3.194(3) 137(3)
    N3 H3B O2 3_556 0.85(4) 2.34(4) 3.143(3) 158(3)
    N3 H3B S1 3_556 0.85(4) 2.82(4) 3.431(2) 130(3)
    N2 H2A O1 3_556 0.90(4) 2.60(3) 3.227(3) 128(3)
    N2 H2B O3 3_546 0.81(4) 2.39(4) 3.090(3) 146(3)
    N3 H3A O1 . 0.78(3) 2.36(3) 2.952(3) 134(3)
    N2 H2B O3 . 0.81(4) 2.56(4) 3.085(3) 124(3)
data_global
_journal_date_recd_electronic     2012-02-17
_journal_date_accepted     2012-03-09
_journal_name_full     'Acta Crystallographica, Section E'
_journal_year     2012
_journal_volume     68
_journal_issue      4
_journal_page_first     m425
_journal_page_last     m426
_journal_paper_category     QM
_journal_paper_doi     10.1107/S1600536812010525
_journal_coeditor_code     DS2179
_publ_contact_author_name     'Ka\,sta\,s, G\"okhan'
_publ_contact_author_address
;
Ondokuz May\is University
Faculty of Arts and Sciences
Department of Physics
55139 Kurupelit Samsun
Turkey
;
_publ_contact_author_email     'gkastas@omu.edu.tr'
_publ_contact_author_fax     '++90(362) 457 6081'
_publ_contact_author_phone     '++90(362) 312 19 19'
_publ_section_title
;
Bis(propane-1,3-diamine)disaccharinatonickel(II)
;
loop_
    _publ_author_name
    _publ_author_footnote
    _publ_author_address
    'Ka\,sta\,s, G\"okhan' .
;
Ondokuz May\?is University
Faculty of Arts and Sciences
Department of Physics
55139 Kurupelit Samsun
Turkey
;
    'Kocab\?iy\?ik, Can' .
;
Ondokuz May\?is University
Faculty of Arts and Sciences
Department of Physics
55139 Kurupelit Samsun
Turkey
;
_publ_section_synopsis
;
?
;
