# Supplementary material for: Bis(propane-1,3-diamine)­disaccharinatonickel(II)
Source: Acta Crystallogr Sect E Struct Rep Online. 2012 Mar 17;68(Pt 4):m425–6. doi: 10.1107/S1600536812010525 (PMC3343828; doi:10.1107/S1600536812010525)
Supplement: Supplementary file 2 [file e-68-0m425-Isup2.hkl]

#
# h,k,l, Fc-squared, Fo-squared, sigma(Fo-squared) and status flag
#
data_I
_shelx_title ' hum52 in P 21/n'
_shelx_refln_list_code          4
_shelx_F_calc_maximum      193.64
_exptl_crystal_F_000       596.00
_reflns_d_resolution_high  0.7828
 
loop_
 _symmetry_equiv_pos_as_xyz
 'x, y, z'
 '-x+1/2, y+1/2, -z+1/2'
 '-x, -y, -z'
 'x-1/2, -y-1/2, z-1/2'
 
_cell_length_a    11.4470
_cell_length_b     7.2090
_cell_length_c    15.2360
_cell_angle_alpha  90.000
_cell_angle_beta  109.313
_cell_angle_gamma  90.000
 
_shelx_F_squared_multiplier     1.000
 
loop_
 _refln_index_h
 _refln_index_k
 _refln_index_l
 _refln_F_squared_calc
 _refln_F_squared_meas
 _refln_F_squared_sigma
 _refln_observed_status
   2   0   0    10300.44    10792.35    200.99 o
   4   0   0        4.18        5.03      3.85 o
   6   0   0      293.40      386.07     19.11 o
   8   0   0     1626.96     1645.01     28.23 o
  10   0   0      649.46      637.11     19.15 o
  12   0   0       79.58       94.52      4.63 o
   1   1   0     2022.62     2158.78     20.72 o
   2   1   0    14720.62    14719.44    246.52 o
   3   1   0     9937.81    10074.87    112.89 o
   4   1   0     2197.32     2282.38     42.28 o
   5   1   0     1134.63     1009.05     14.83 o
   6   1   0       79.06       79.20      2.39 o
   7   1   0      232.41      224.91      3.51 o
   8   1   0     1027.86     1001.56     14.98 o
   9   1   0       42.58       51.48      2.46 o
  10   1   0       59.65       61.41      2.64 o
  11   1   0        1.13        3.66      2.23 o
  12   1   0       28.31       29.57      2.61 o
  13   1   0      112.01      105.84      3.91 o
   0   2   0      523.51      522.34      9.82 o
   1   2   0     1367.91     1499.85     14.65 o
   2   2   0     3702.35     3741.62     49.57 o
   3   2   0       80.55       48.11      3.03 o
   4   2   0     5915.94     5604.57    110.46 o
   5   2   0      226.47      238.25      2.94 o
   6   2   0     3616.40     3352.07     59.76 o
   7   2   0      377.26      398.84      4.22 o
   8   2   0      207.09      202.20      5.44 o
   9   2   0       77.25       74.43      2.57 o
  10   2   0       57.10       69.19      3.03 o
  11   2   0      275.25      257.96      3.91 o
  12   2   0       30.64       38.12      2.69 o
  13   2   0       61.75       57.52      3.02 o
   1   3   0      194.29      149.29      3.69 o
   2   3   0     1802.35     1956.05     21.32 o
   3   3   0      566.26      467.06      4.23 o
   4   3   0       27.41       24.53      2.37 o
   5   3   0       74.58       69.69      2.59 o
   6   3   0      149.96      152.68      3.35 o
   7   3   0       43.35       44.82      2.75 o
   8   3   0       14.19       17.39      2.44 o
   9   3   0      741.21      743.19     19.99 o
  10   3   0       14.94       20.48      2.74 o
  11   3   0      498.34      519.14     10.97 o
  12   3   0       31.39       35.23      2.77 o
  13   3   0       35.51       42.47      2.95 o
   0   4   0        4.85       40.87      5.53 o
   1   4   0      276.36      265.56      4.23 o
   2   4   0      303.21      293.43      3.67 o
   3   4   0      437.85      437.66      4.87 o
   4   4   0      747.23      695.19      6.92 o
   5   4   0      382.14      369.33      3.87 o
   6   4   0     1253.32     1330.67     20.29 o
   7   4   0      336.44      309.79      4.97 o
   8   4   0      749.02      733.88     22.21 o
   9   4   0       10.71       11.71      2.55 o
  10   4   0       56.20       59.04      2.56 o
  11   4   0        0.01        0.55      2.42 o
  12   4   0       25.85       23.85      2.64 o
   1   5   0      114.04      105.01      3.44 o
   2   5   0      540.11      545.71      4.82 o
   3   5   0      145.32      145.53      3.12 o
   4   5   0      116.21      109.07      3.01 o
   5   5   0      980.78      982.87     15.24 o
   6   5   0       56.30       62.16      2.77 o
   7   5   0      484.96      494.02      7.92 o
   8   5   0      319.13      317.39      7.10 o
   9   5   0       68.80       59.67      2.80 o
  10   5   0        9.07        9.00      2.74 o
  11   5   0        6.09        5.86      3.07 o
   0   6   0     2360.08     2309.29     19.90 o
   1   6   0       57.10       61.96      3.62 o
   2   6   0     1257.49     1304.16     17.38 o
   3   6   0      150.60      143.87      3.60 o
   4   6   0        4.56        7.82      2.75 o
   5   6   0       48.62       52.11      2.68 o
   6   6   0        6.94        8.49      2.89 o
   7   6   0       31.83       31.94      2.90 o
   8   6   0      170.90      173.00      3.35 o
   9   6   0        2.72        3.30      2.98 o
  10   6   0      189.53      177.66      5.26 o
   1   7   0      417.31      402.85     10.60 o
   2   7   0      313.30      347.60      8.91 o
   3   7   0      602.74      623.15     12.70 o
   4   7   0       50.96       45.11      3.02 o
   5   7   0      463.88      445.09      4.63 o
   6   7   0       85.97       87.62      3.38 o
   7   7   0      149.30      149.15      3.78 o
   8   7   0       53.32       57.20      3.53 o
   0   8   0       72.71       67.30      5.98 o
   1   8   0       17.40       18.46      3.57 o
   2   8   0      166.59      164.29      5.93 o
   3   8   0       60.89       66.68      4.23 o
   4   8   0      406.75      375.89      5.73 o
   5   8   0       14.88       18.18      4.15 o
   6   8   0       98.20       86.48      4.03 o
   1   9   0      507.92      486.34      8.68 o
   2   9   0       13.23       10.73      4.52 o
 -13   0   1       82.14       80.54      3.73 o
 -11   0   1       19.08       31.59      4.28 o
  -9   0   1     2158.67     2127.69     52.95 o
  -7   0   1     1354.80     1317.92     33.93 o
  -5   0   1       65.52       48.50      3.26 o
  -3   0   1    14490.75    15049.75    259.97 o
  -1   0   1     8188.52     9056.73    120.80 o
   1   0   1    31647.40    32541.71   1737.80 o
   3   0   1    37497.57    33856.93    606.89 o
   5   0   1     4231.64     3910.06    108.93 o
   7   0   1      264.77      293.52     13.67 o
   9   0   1      476.13      433.12     11.90 o
  11   0   1      143.69      158.07      3.72 o
  13   0   1      135.10      145.66      9.83 o
 -13   1   1       18.48       17.99      2.86 o
 -12   1   1       55.02       59.67      2.84 o
 -11   1   1       93.91       93.24      2.68 o
 -10   1   1      173.27      160.19      5.08 o
  -9   1   1        2.39        1.55      2.40 o
  -8   1   1       88.61      102.13      2.38 o
  -7   1   1      880.48      896.58     14.20 o
  -6   1   1       26.32       53.20      2.43 o
  -5   1   1     1336.36     1266.71     24.62 o
  -4   1   1       96.70      118.98      4.47 o
  -3   1   1       18.24       54.46      3.43 o
  -2   1   1     2038.91     1952.29     41.07 o
  -1   1   1     4528.98     5081.44     25.09 o
   0   1   1     4731.02     4857.19     69.76 o
   1   1   1     4710.90     4644.55     65.21 o
   2   1   1       70.49       83.15      4.09 o
   3   1   1      178.28      172.97      6.43 o
   4   1   1     1989.81     1980.20     25.10 o
   5   1   1     2183.77     2122.31     33.04 o
   6   1   1     5637.45     5363.67     75.31 o
   7   1   1      363.49      380.68      9.19 o
   8   1   1     1202.69     1147.23     29.75 o
   9   1   1      212.57      222.88      5.16 o
  10   1   1       23.93       19.51      2.63 o
  11   1   1       30.06       33.10      2.66 o
  12   1   1        2.79        1.59      2.39 o
  13   1   1        0.65        1.19      2.50 o
 -13   2   1      259.30      256.68      5.49 o
 -12   2   1       28.96       34.19      2.54 o
 -11   2   1      280.62      303.37      4.98 o
 -10   2   1      118.05      109.93      3.48 o
  -9   2   1       13.03       14.56      2.32 o
  -8   2   1       57.03       54.92      2.33 o
  -7   2   1      227.61      199.79      4.12 o
  -6   2   1        0.39        2.79      2.46 o
  -5   2   1     3747.07     3572.63     68.32 o
  -4   2   1        0.33        2.23      2.38 o
  -3   2   1     8785.60     8664.51    121.20 o
  -2   2   1      260.93      269.47      3.93 o
  -1   2   1      687.54      743.02      5.98 o
   0   2   1     3800.01     3767.62     44.16 o
   1   2   1      634.60      724.29      9.59 o
   2   2   1      325.88      314.30      5.62 o
   3   2   1     7628.05     7383.14     93.80 o
   4   2   1      227.92      201.10      3.16 o
   5   2   1     1876.09     1811.16     33.66 o
   6   2   1       13.49       12.20      2.82 o
   7   2   1      917.51      902.48     22.72 o
   8   2   1     1636.85     1584.87     28.47 o
   9   2   1      482.64      482.47      7.69 o
  10   2   1      133.24      131.05      3.65 o
  11   2   1      159.96      151.63      5.07 o
  12   2   1        4.71        5.23      2.39 o
  13   2   1        6.98        8.68      2.79 o
 -13   3   1        0.48        1.38      2.73 o
 -12   3   1       34.39       37.28      2.85 o
 -11   3   1       19.89       19.18      2.62 o
 -10   3   1      638.94      650.29     13.30 o
  -9   3   1        0.01        4.24      3.03 o
  -8   3   1      770.68      742.01     18.16 o
  -7   3   1       33.55       26.68      2.42 o
  -6   3   1      207.71      208.91      4.28 o
  -5   3   1       15.42       10.63      2.63 o
  -4   3   1      639.26      587.59      8.36 o
  -3   3   1       63.12       80.20      3.04 o
  -2   3   1       22.44       27.82      2.63 o
  -1   3   1     2035.40     2151.55     18.20 o
   0   3   1     3024.47     2870.40     15.72 o
   1   3   1       13.55        8.38      3.12 o
   2   3   1     1729.24     1658.79     28.55 o
   3   3   1      219.98      196.62      3.14 o
   4   3   1      669.43      568.72      8.07 o
   5   3   1      477.36      453.21      3.58 o
   6   3   1      161.85      159.69      5.10 o
   7   3   1       29.24       27.34      2.66 o
   8   3   1       13.57       19.52      2.33 o
   9   3   1       70.54       76.75      3.04 o
  10   3   1      508.67      512.07     10.52 o
  11   3   1        0.08        7.97      3.11 o
  12   3   1      298.37      297.02     10.18 o
 -12   4   1        7.17        9.52      2.83 o
 -11   4   1       48.31       47.56      3.22 o
 -10   4   1       89.67       93.85      3.68 o
  -9   4   1       27.32       30.64      2.52 o
  -8   4   1      315.20      308.95      9.55 o
  -7   4   1      719.47      724.47     13.49 o
  -6   4   1      293.03      316.81      4.11 o
  -5   4   1     2709.87     2643.04     19.89 o
  -4   4   1      146.25      137.22      2.83 o
  -3   4   1     2755.40     2876.51     19.12 o
  -2   4   1     1407.47     1404.04     17.21 o
  -1   4   1     1064.28     1005.28      6.07 o
   0   4   1      588.48      596.04      7.22 o
   1   4   1       28.65       22.38      2.97 o
   2   4   1      538.75      622.54      4.38 o
   3   4   1      438.15      340.69      3.54 o
   4   4   1      646.91      611.35      7.70 o
   5   4   1      145.53      159.81      2.94 o
   6   4   1       30.96       36.66      2.57 o
   7   4   1      748.05      708.63     12.52 o
   8   4   1       16.42       19.03      2.57 o
   9   4   1      335.41      345.22     10.99 o
  10   4   1       35.09       39.07      2.79 o
  11   4   1       74.05       65.23      3.39 o
  12   4   1       12.57       12.76      2.90 o
 -11   5   1      129.47      129.64      4.41 o
 -10   5   1       40.77       46.16      3.25 o
  -9   5   1        5.49        5.70      2.82 o
  -8   5   1      121.92      114.64      3.51 o
  -7   5   1     1061.07     1089.88     15.42 o
  -6   5   1      317.27      325.83      5.49 o
  -5   5   1      354.68      366.49      3.60 o
  -4   5   1      900.62      914.86     11.56 o
  -3   5   1        1.13        1.94      3.00 o
  -2   5   1     1332.98     1324.17     13.38 o
  -1   5   1      747.75      775.05     11.20 o
   0   5   1      588.93      594.71      6.09 o
   1   5   1      878.96      899.37      6.09 o
   2   5   1        4.24        5.70      3.09 o
   3   5   1      575.90      571.91      5.82 o
   4   5   1       98.99       98.11      2.79 o
   5   5   1      221.26      203.68      3.13 o
   6   5   1      848.46      872.90     11.37 o
   7   5   1       16.75       19.49      2.76 o
   8   5   1      407.29      387.78     11.09 o
   9   5   1       19.23       22.70      2.74 o
  10   5   1       29.06       29.00      2.94 o
  11   5   1       21.93       21.21      3.10 o
 -10   6   1        6.16        2.87      3.39 o
  -9   6   1      423.29      394.74      6.44 o
  -8   6   1       39.96       49.04      3.15 o
  -7   6   1      380.81      418.52      7.33 o
  -6   6   1       88.21       85.78      3.13 o
  -5   6   1       66.84       76.93      3.05 o
  -4   6   1       14.21       18.03      2.59 o
  -3   6   1       11.73       10.82      3.28 o
  -2   6   1       31.35       34.93      3.82 o
  -1   6   1      550.23      541.80     10.27 o
   0   6   1       29.88       27.93      3.91 o
   1   6   1     2882.12     2948.44     22.70 o
   2   6   1        1.46        3.78      3.30 o
   3   6   1      619.55      610.57      6.88 o
   4   6   1       83.11       84.77      3.11 o
   5   6   1      134.61      118.97      3.13 o
   6   6   1       13.09       15.85      2.50 o
   7   6   1        5.81        8.68      2.90 o
   8   6   1        1.02        1.35      2.68 o
   9   6   1       75.81       67.07      3.12 o
  10   6   1        0.35        0.74      2.96 o
  -9   7   1       15.61       10.19      3.40 o
  -8   7   1        6.04        7.17      3.44 o
  -7   7   1       66.66       73.55      3.83 o
  -6   7   1      160.91      139.42      3.43 o
  -5   7   1       46.15       53.78      3.34 o
  -4   7   1      188.41      208.20      4.35 o
  -3   7   1      124.99      122.13      4.02 o
  -2   7   1      572.50      596.73     16.98 o
  -1   7   1      501.83      530.72     13.32 o
   0   7   1       32.49       32.26      3.77 o
   1   7   1       51.43       54.23      3.89 o
   2   7   1      352.42      348.69     12.64 o
   3   7   1       63.87       61.55      3.43 o
   4   7   1      525.47      497.48      9.67 o
   5   7   1       60.17       62.41      2.97 o
   6   7   1      528.91      497.81      7.33 o
   7   7   1       81.92       90.47      3.48 o
   8   7   1      138.97      127.91      3.44 o
  -7   8   1        2.74        4.14      4.26 o
  -6   8   1        0.20       -0.31      4.87 o
  -5   8   1      168.80      159.17      5.06 o
  -4   8   1        0.35        2.00      4.23 o
  -3   8   1      193.79      204.47      4.36 o
  -2   8   1       41.92       41.84      3.45 o
  -1   8   1       58.51       54.40      3.74 o
   0   8   1      189.44      196.17      4.25 o
   1   8   1       57.93       70.36      3.54 o
   2   8   1        0.43        2.16      4.02 o
   3   8   1      115.34      108.42      5.28 o
   4   8   1      121.74      135.38      8.73 o
   5   8   1      387.84      374.13     11.81 o
   6   8   1       25.48       25.79      3.65 o
  -3   9   1        0.66        3.90      4.07 o
  -2   9   1       30.76       33.14      5.00 o
  -1   9   1       18.86       20.67      4.54 o
   0   9   1      353.01      329.70     13.72 o
   1   9   1        2.62        4.75      4.43 o
   2   9   1      498.15      438.27     14.43 o
 -14   0   2       47.56       40.19      3.83 o
 -12   0   2       11.24       12.63      3.92 o
 -10   0   2      738.36      732.74      9.43 o
  -8   0   2     2071.43     2080.23     60.81 o
  -6   0   2       38.88       23.19      3.23 o
  -4   0   2      141.46      189.46      6.04 o
  -2   0   2      241.09      268.39      5.74 o
   0   0   2      528.24      509.91     19.50 o
   2   0   2        6.90       18.34      4.82 o
   4   0   2     2410.86     2351.21     67.41 o
   6   0   2     4223.11     4556.69    148.62 o
   8   0   2      270.42      235.16      7.48 o
  10   0   2       51.43       61.68      4.15 o
  12   0   2      269.48      268.03     10.23 o
 -14   1   2        7.90       10.86      3.22 o
 -13   1   2      145.94      154.59      2.87 o
 -12   1   2       23.28       28.78      2.65 o
 -11   1   2      191.43      189.67      3.63 o
 -10   1   2      200.00      201.05      4.82 o
  -9   1   2      112.71      121.04      3.17 o
  -8   1   2        1.90        5.32      2.15 o
  -7   1   2      867.78      831.30     12.25 o
  -6   1   2        0.64        3.71      2.14 o
  -5   1   2      278.91      278.76      5.98 o
  -4   1   2       38.13       31.88      2.84 o
  -3   1   2      150.17      221.25      3.63 o
  -2   1   2     1530.74     1589.37     11.03 o
  -1   1   2     6250.50     6478.70     46.21 o
   0   1   2     1347.71     1344.32      8.39 o
   1   1   2      405.98      448.67      7.30 o
   2   1   2      125.83      130.87      4.07 o
   3   1   2      753.52      807.89     13.99 o
   4   1   2      696.66      782.11      7.56 o
   5   1   2       75.89       51.54      2.56 o
   6   1   2     1110.66     1155.08     23.63 o
   7   1   2     2584.93     2649.38     33.62 o
   8   1   2       43.25       48.44      2.37 o
   9   1   2      971.58     1036.62     18.77 o
  10   1   2       74.17       78.42      2.45 o
  11   1   2      118.91      127.93      5.16 o
  12   1   2        3.98        4.92      2.66 o
  13   1   2        0.75        4.53      2.46 o
 -13   2   2        0.02        0.75      2.51 o
 -12   2   2      350.33      358.64      9.30 o
 -11   2   2       34.18       41.98      2.65 o
 -10   2   2      494.80      502.27      5.76 o
  -9   2   2      158.09      149.49      2.48 o
  -8   2   2       15.12       16.25      2.41 o
  -7   2   2      184.68      162.95      3.15 o
  -6   2   2      347.09      294.02      4.51 o
  -5   2   2        4.23        7.82      2.44 o
  -4   2   2     4206.32     4044.02     66.64 o
  -3   2   2     1518.23     1427.33     26.19 o
  -2   2   2     3691.13     3746.06     37.35 o
  -1   2   2     7306.38     7119.82     55.50 o
   0   2   2       96.12       84.11      3.32 o
   1   2   2     1377.57     1387.53     13.99 o
   2   2   2     2645.28     2682.00     37.59 o
   3   2   2        1.01        3.16      2.45 o
   4   2   2     1396.18     1412.49     24.90 o
   5   2   2      229.63      263.40      4.91 o
   6   2   2     1900.16     1905.11     39.03 o
   7   2   2       52.97       62.51      2.51 o
   8   2   2      272.21      280.24      4.25 o
   9   2   2      273.50      278.06      6.05 o
  10   2   2      309.50      334.30      7.36 o
  11   2   2      166.25      173.94      3.47 o
  12   2   2       84.61       81.43      3.78 o
 -13   3   2       47.87       42.45      3.38 o
 -12   3   2        1.06        3.95      2.47 o
 -11   3   2       69.77       65.22      2.83 o
 -10   3   2      126.39      115.62      2.48 o
  -9   3   2      543.97      538.83      9.84 o
  -8   3   2      127.63      119.00      4.54 o
  -7   3   2     2047.98     1999.73     44.19 o
  -6   3   2      206.19      190.12      3.94 o
  -5   3   2     2155.16     2137.54     25.66 o
  -4   3   2       11.30        9.08      3.05 o
  -3   3   2       58.54       81.51      3.14 o
  -2   3   2      720.39      669.32      8.06 o
  -1   3   2       10.36       23.90      2.72 o
   0   3   2      155.51      201.86      3.77 o
   1   3   2     6884.08     7277.39     95.24 o
   2   3   2      428.73      447.51      8.43 o
   3   3   2     6755.45     6513.56    109.21 o
   4   3   2      178.42      220.14      3.16 o
   5   3   2      888.28      894.88     15.65 o
   6   3   2       94.91       90.01      2.49 o
   7   3   2      142.99      155.36      3.87 o
   8   3   2      168.40      157.89      5.83 o
   9   3   2       69.39       80.73      2.68 o
  10   3   2        4.27        2.86      2.35 o
  11   3   2      154.62      154.19      6.09 o
  12   3   2        2.39        5.37      2.66 o
 -12   4   2      211.80      183.55      7.73 o
 -11   4   2        1.15        3.06      2.35 o
 -10   4   2      240.41      264.56      9.06 o
  -9   4   2       58.89       55.68      2.67 o
  -8   4   2       55.80       57.87      2.96 o
  -7   4   2       73.97       63.13      2.52 o
  -6   4   2      662.46      653.25      7.61 o
  -5   4   2     2304.41     2338.96     43.42 o
  -4   4   2     1272.61     1183.40     16.98 o
  -3   4   2      365.40      401.03      3.94 o
  -2   4   2     5185.53     5132.29     71.22 o
  -1   4   2      889.81      996.97      7.23 o
   0   4   2     2277.17     2364.08     25.56 o
   1   4   2      479.98      450.68      4.31 o
   2   4   2      600.58      564.81      7.62 o
   3   4   2      226.11      206.38      3.14 o
   4   4   2      274.29      283.30      3.52 o
   5   4   2      772.31      786.86     14.22 o
   6   4   2      172.18      169.46      3.26 o
   7   4   2        0.37        4.43      2.39 o
   8   4   2      723.13      738.40     21.60 o
   9   4   2       25.21       24.98      2.43 o
  10   4   2      115.63      100.46      4.24 o
  11   4   2        1.85        4.72      2.71 o
 -12   5   2        0.01        1.56      3.64 o
 -11   5   2       87.77       85.94      5.16 o
 -10   5   2      236.94      253.70      4.51 o
  -9   5   2      360.86      356.42      9.61 o
  -8   5   2       24.40       29.82      2.74 o
  -7   5   2      167.76      177.90      5.15 o
  -6   5   2      353.07      319.81      7.13 o
  -5   5   2      278.71      271.58      3.57 o
  -4   5   2      836.99      891.23      9.35 o
  -3   5   2     1133.68     1160.50     11.23 o
  -2   5   2        1.38        5.05      3.30 o
  -1   5   2     1805.21     1831.06     23.23 o
   0   5   2       57.72       54.90      3.30 o
   1   5   2      893.25      890.21      6.33 o
   2   5   2       60.53       64.72      3.23 o
   3   5   2       14.88       15.66      2.78 o
   4   5   2      261.09      259.59      4.39 o
   5   5   2      322.76      342.55      5.11 o
   6   5   2      677.92      676.23     13.84 o
   7   5   2      772.61      753.86     16.14 o
   8   5   2       17.33       14.27      2.72 o
   9   5   2      232.00      223.34      4.52 o
  10   5   2        0.11       -0.96      2.88 o
  11   5   2       20.39       17.59      3.01 o
 -10   6   2       56.71       49.84      3.02 o
  -9   6   2       45.15       46.36      3.78 o
  -8   6   2      783.38      830.98     12.80 o
  -7   6   2       40.38       44.09      3.45 o
  -6   6   2      530.65      506.07     11.47 o
  -5   6   2       45.82       54.10      3.13 o
  -4   6   2       36.51       54.14      3.15 o
  -3   6   2      135.96      143.19      3.62 o
  -2   6   2       44.17       49.31      3.15 o
  -1   6   2       13.31       12.29      3.29 o
   0   6   2      100.15      123.49      3.78 o
   1   6   2        5.00        5.42      3.05 o
   2   6   2      816.26      832.20      8.22 o
   3   6   2        0.33        1.82      2.85 o
   4   6   2     1171.53     1149.35     13.36 o
   5   6   2        3.27        7.60      2.79 o
   6   6   2      192.41      186.20      4.56 o
   7   6   2        0.03        1.38      2.94 o
   8   6   2        0.75        4.99      2.54 o
   9   6   2       12.53       12.03      3.01 o
  -9   7   2       19.21       20.37      3.52 o
  -8   7   2        6.31        7.00      3.36 o
  -7   7   2       33.79       30.61      3.20 o
  -6   7   2       37.30       39.96      3.39 o
  -5   7   2       70.43       69.98      3.34 o
  -4   7   2       69.55       79.67      4.47 o
  -3   7   2      439.85      493.82     13.83 o
  -2   7   2       17.50       20.41      3.58 o
  -1   7   2      134.86      148.56      6.45 o
   0   7   2      217.01      204.92      5.74 o
   1   7   2       28.07       42.02      3.95 o
   2   7   2      330.60      324.31      4.89 o
   3   7   2       34.07       36.24      3.07 o
   4   7   2        0.42       -0.08      3.55 o
   5   7   2      187.89      174.87      3.86 o
   6   7   2       32.58       28.08      2.90 o
   7   7   2      256.83      248.72      4.47 o
   8   7   2        1.94        4.42      3.27 o
  -7   8   2        4.62        3.76      3.81 o
  -6   8   2        5.95        5.44      4.13 o
  -5   8   2        1.41        4.50      4.25 o
  -4   8   2      143.66      151.51      6.26 o
  -3   8   2        7.20        8.31      3.65 o
  -2   8   2      133.60      144.17      4.62 o
  -1   8   2       99.85      102.28      3.65 o
   0   8   2       95.95      107.94      4.31 o
   1   8   2      266.68      265.35      8.67 o
   2   8   2       10.75       10.59      3.98 o
   3   8   2        3.40        9.67      4.28 o
   4   8   2      101.74      110.81      4.22 o
   5   8   2      137.33      137.34      5.05 o
   6   8   2       88.14       72.78      3.89 o
  -3   9   2        4.17        2.52      3.78 o
  -2   9   2        0.94       -0.04      3.99 o
  -1   9   2       10.43        9.84      4.00 o
   0   9   2        5.96        6.04      4.43 o
   1   9   2      273.23      259.82     10.24 o
   2   9   2        2.31        5.66      4.64 o
 -13   0   3        9.20       13.82      4.15 o
 -11   0   3       15.11       13.24      3.40 o
  -9   0   3     1377.19     1484.95     33.22 o
  -7   0   3     2668.77     2317.68     49.03 o
  -5   0   3      373.89      352.39      9.34 o
  -3   0   3     1972.98     1914.55     29.34 o
  -1   0   3     1152.61     1067.83      9.88 o
   1   0   3       85.47       97.61      4.75 o
   3   0   3       12.69        9.72      3.81 o
   5   0   3     2021.59     1874.75     32.06 o
   7   0   3      384.23      398.27      4.26 o
   9   0   3        4.58        8.26      2.88 o
  11   0   3       64.51       53.89      3.78 o
 -14   1   3      120.70      112.36      7.30 o
 -13   1   3        3.03        5.57      2.40 o
 -12   1   3      376.63      368.94      3.18 o
 -11   1   3        0.73        1.82      2.42 o
 -10   1   3      949.12      963.70     13.84 o
  -9   1   3      171.21      172.24      4.00 o
  -8   1   3      357.85      356.87      5.91 o
  -7   1   3       24.62       35.95      2.43 o
  -6   1   3      906.64      960.52     13.00 o
  -5   1   3      177.62      207.10      3.17 o
  -4   1   3     1457.83     1317.17     14.94 o
  -3   1   3      348.14      317.61      3.94 o
  -2   1   3    10279.10    10501.84    228.64 o
  -1   1   3      563.31      655.57      5.33 o
   0   1   3        7.01        9.68      3.20 o
   1   1   3     3940.83     3977.34     61.81 o
   2   1   3     2964.21     2951.60     70.98 o
   3   1   3     1988.37     2064.41     31.37 o
   4   1   3      174.99      158.34      2.99 o
   5   1   3      103.57       83.79      2.47 o
   6   1   3      601.06      584.18      9.15 o
   7   1   3      799.29      785.53     16.28 o
   8   1   3      520.67      528.10     14.82 o
   9   1   3       90.45       83.28      2.71 o
  10   1   3      320.31      364.42      5.28 o
  11   1   3        9.60       11.22      2.26 o
  12   1   3      194.13      202.63      4.58 o
 -14   2   3        7.88        9.03      3.40 o
 -13   2   3       65.02       70.23      2.69 o
 -12   2   3       10.68       10.13      2.61 o
 -11   2   3      483.53      508.39      8.12 o
 -10   2   3      305.67      294.80      5.39 o
  -9   2   3      226.41      243.88      4.44 o
  -8   2   3      340.71      339.47      6.68 o
  -7   2   3      354.33      316.94      5.02 o
  -6   2   3       70.89       65.89      2.43 o
  -5   2   3      198.58      175.30      4.14 o
  -4   2   3     3590.31     3398.25     52.61 o
  -3   2   3     1741.54     1571.66     25.62 o
  -2   2   3      282.76      348.50      5.58 o
  -1   2   3     1589.89     1551.84     18.41 o
   0   2   3     1454.35     1447.39     18.96 o
   1   2   3     1951.74     2063.57     28.94 o
   2   2   3      193.46      244.57      3.72 o
   3   2   3       17.48       22.42      2.48 o
   4   2   3      131.31      143.10      2.67 o
   5   2   3      383.63      328.20      8.90 o
   6   2   3      208.31      195.69      5.31 o
   7   2   3      329.50      324.37      5.31 o
   8   2   3        3.28        6.47      2.29 o
   9   2   3      629.81      669.75     10.63 o
  10   2   3        3.98        2.84      2.34 o
  11   2   3      139.91      146.34      2.92 o
  12   2   3       39.23       41.16      2.86 o
 -13   3   3        2.09        0.60      2.58 o
 -12   3   3       54.57       50.64      3.07 o
 -11   3   3       44.97       41.54      2.56 o
 -10   3   3       26.72       28.16      2.47 o
  -9   3   3        6.65        9.49      2.60 o
  -8   3   3     1002.24      981.08     22.63 o
  -7   3   3       10.44       10.82      2.83 o
  -6   3   3     3152.56     3213.82     42.10 o
  -5   3   3       30.55       28.30      2.70 o
  -4   3   3     5165.06     5306.44     70.83 o
  -3   3   3     1591.26     1589.65      8.21 o
  -2   3   3       80.73       88.00      2.85 o
  -1   3   3     1176.83     1337.42     13.73 o
   0   3   3       83.47       86.11      2.95 o
   1   3   3        9.82        5.07      2.54 o
   2   3   3     5077.41     4824.81     78.98 o
   3   3   3        4.31        6.92      2.36 o
   4   3   3     3824.23     3772.55     38.58 o
   5   3   3      561.55      575.72      8.60 o
   6   3   3      995.70      985.37     27.61 o
   7   3   3       19.08       26.36      2.56 o
   8   3   3       26.30       33.40      2.40 o
   9   3   3        2.83        4.49      2.16 o
  10   3   3       71.04       65.82      4.03 o
  11   3   3       25.62       28.33      2.53 o
  12   3   3       43.75       45.52      2.87 o
 -12   4   3       14.14       10.15      2.80 o
 -11   4   3       94.91       94.36      3.78 o
 -10   4   3       37.60       32.49      2.78 o
  -9   4   3      259.28      262.78      3.32 o
  -8   4   3       32.45       48.20      3.03 o
  -7   4   3      478.02      512.16     12.52 o
  -6   4   3      330.86      328.00      6.40 o
  -5   4   3      538.32      509.90      5.77 o
  -4   4   3     1373.82     1358.36     17.96 o
  -3   4   3      434.09      417.51      3.79 o
  -2   4   3     1058.43     1111.01      9.69 o
  -1   4   3     3686.63     3605.47     46.71 o
   0   4   3      315.40      277.03      3.84 o
   1   4   3      715.90      721.16      9.37 o
   2   4   3      111.17      147.59      3.15 o
   3   4   3      865.17      841.86     10.74 o
   4   4   3       53.52       52.66      2.56 o
   5   4   3        7.32       10.85      2.61 o
   6   4   3       77.62       71.92      2.88 o
   7   4   3      596.84      579.05     14.07 o
   8   4   3      107.57      112.41      3.25 o
   9   4   3      236.97      229.76      8.94 o
  10   4   3        2.83        5.04      2.66 o
  11   4   3       79.73       75.89      6.33 o
 -12   5   3       39.90       40.64      3.21 o
 -11   5   3        5.28        3.27      2.96 o
 -10   5   3      138.89      131.81      3.41 o
  -9   5   3       18.85       19.77      2.89 o
  -8   5   3      307.09      302.75      7.70 o
  -7   5   3        0.62       -1.73      3.00 o
  -6   5   3      273.92      277.30      6.02 o
  -5   5   3       75.27       67.71      3.08 o
  -4   5   3      821.06      821.73      8.88 o
  -3   5   3      162.79      147.53      3.12 o
  -2   5   3     1248.78     1184.61     13.44 o
  -1   5   3        8.12       14.42      3.21 o
   0   5   3     2118.91     2192.46     17.04 o
   1   5   3       99.94      122.02      3.58 o
   2   5   3      134.31      128.89      2.76 o
   3   5   3      149.99      148.05      2.94 o
   4   5   3       25.66       33.66      2.64 o
   5   5   3       98.80      103.08      2.78 o
   6   5   3      200.10      209.59      5.23 o
   7   5   3      251.10      242.11      7.16 o
   8   5   3      316.19      307.14      5.31 o
   9   5   3       45.52       47.01      2.54 o
  10   5   3      175.62      162.05      6.41 o
 -10   6   3        2.61        0.37      3.45 o
  -9   6   3      139.03      145.04      3.43 o
  -8   6   3        6.25        9.94      2.77 o
  -7   6   3      497.96      502.03      7.84 o
  -6   6   3        2.82        5.31      2.85 o
  -5   6   3      548.54      609.72      4.90 o
  -4   6   3      124.43      123.33      3.23 o
  -3   6   3      910.47      912.24     14.97 o
  -2   6   3      962.54     1013.79     14.54 o
  -1   6   3        4.09        8.67      3.30 o
   0   6   3       70.84       70.14      3.46 o
   1   6   3       38.68       38.80      2.88 o
   2   6   3       86.87       70.26      3.18 o
   3   6   3      185.09      210.82      3.47 o
   4   6   3        5.29        7.19      2.69 o
   5   6   3      798.89      759.01     15.25 o
   6   6   3       26.61       26.70      2.84 o
   7   6   3       87.66       77.99      3.07 o
   8   6   3        5.27        5.07      3.12 o
   9   6   3        4.10        2.77      2.68 o
  -9   7   3       58.50       54.19      4.07 o
  -8   7   3       14.92       19.13      3.83 o
  -7   7   3       51.02       59.03      3.47 o
  -6   7   3       95.11       86.66      3.53 o
  -5   7   3        5.99        9.82      3.30 o
  -4   7   3      191.04      209.65      6.16 o
  -3   7   3       35.39       34.32      3.97 o
  -2   7   3      330.09      339.30      5.50 o
  -1   7   3       73.04       79.05      3.99 o
   0   7   3      183.47      219.04      5.58 o
   1   7   3       17.44       21.34      3.52 o
   2   7   3       38.95       39.78      3.21 o
   3   7   3      139.91      152.00      5.14 o
   4   7   3       86.20       84.99      3.07 o
   5   7   3        0.09        2.83      3.02 o
   6   7   3        3.31        6.70      3.12 o
   7   7   3        5.85        4.16      2.81 o
  -7   8   3       13.98       11.26      3.73 o
  -6   8   3        7.04        7.31      3.66 o
  -5   8   3       34.56       44.67      5.83 o
  -4   8   3       30.93       37.16      4.73 o
  -3   8   3      128.86      120.24      4.40 o
  -2   8   3        8.23       13.67      3.95 o
  -1   8   3      170.70      189.65      4.74 o
   0   8   3      181.21      177.48      5.82 o
   1   8   3      139.16      131.73      5.92 o
   2   8   3      127.30      125.82      4.25 o
   3   8   3       61.96       66.39      3.97 o
   4   8   3        5.78        3.30      3.60 o
   5   8   3       41.69       34.34      3.86 o
  -2   9   3       21.55       20.08      4.90 o
  -1   9   3       13.40       10.36      4.01 o
   0   9   3       11.52       15.34      3.94 o
   1   9   3        0.36        3.26      4.47 o
 -14   0   4       80.35       83.11      4.78 o
 -12   0   4       47.29       42.85      3.01 o
 -10   0   4       48.35       57.73      3.17 o
  -8   0   4     1367.01     1268.06     45.12 o
  -6   0   4     2362.80     2242.77     19.06 o
  -4   0   4     4523.44     4104.26    102.49 o
  -2   0   4     2540.01     2449.15     53.46 o
   0   0   4     3288.84     3204.56     57.53 o
   2   0   4      473.85      459.84      8.05 o
   4   0   4      295.76      231.00     11.04 o
   6   0   4     2324.70     2499.28     63.23 o
   8   0   4       74.32       83.69      3.71 o
  10   0   4       15.35       14.20      3.64 o
  12   0   4        6.01        7.49      4.35 o
 -14   1   4        3.29        6.37      2.87 o
 -13   1   4       22.57       26.33      2.88 o
 -12   1   4       18.28       19.95      2.80 o
 -11   1   4      935.15      930.42     10.87 o
 -10   1   4       35.46       43.10      2.54 o
  -9   1   4     1588.21     1601.34     33.16 o
  -8   1   4       34.51       34.43      2.14 o
  -7   1   4     1998.70     2017.85     40.88 o
  -6   1   4      154.26      156.16      2.85 o
  -5   1   4     2372.36     2287.92     24.57 o
  -4   1   4      256.59      272.47      3.40 o
  -3   1   4     4693.96     4789.82     73.27 o
  -2   1   4    10659.16    10361.31    126.44 o
  -1   1   4     9227.59     9363.92    126.98 o
   0   1   4     1429.50     1442.49     43.36 o
   1   1   4     3965.54     4020.75     31.95 o
   2   1   4     3141.95     3035.97     55.52 o
   3   1   4      922.34      930.43     15.29 o
   4   1   4     2626.84     2790.22     36.47 o
   5   1   4     1389.14     1397.49     23.24 o
   6   1   4      476.29      491.14      9.03 o
   7   1   4      287.37      281.23      5.43 o
   8   1   4       13.30       20.57      2.47 o
   9   1   4      282.71      295.19      8.70 o
  10   1   4        0.07        3.16      2.24 o
  11   1   4      167.79      174.45      3.08 o
  12   1   4       14.74       19.49      2.66 o
 -14   2   4       10.08        8.83      2.73 o
 -13   2   4       61.47       59.80      2.93 o
 -12   2   4      128.58      137.78      3.39 o
 -11   2   4       39.20       41.85      2.50 o
 -10   2   4      116.20      120.33      2.81 o
  -9   2   4      635.40      608.37     13.18 o
  -8   2   4      629.87      592.95      8.03 o
  -7   2   4      316.61      333.66      7.71 o
  -6   2   4      442.34      460.00      7.43 o
  -5   2   4      250.69      279.93      3.48 o
  -4   2   4      858.11      775.55     10.63 o
  -3   2   4      987.80      939.86     14.11 o
  -2   2   4       14.30        7.48      2.32 o
  -1   2   4      111.98       98.97      3.02 o
   0   2   4      871.69      826.80      6.77 o
   1   2   4      108.62      159.22      2.86 o
   2   2   4     2142.38     2098.81     28.97 o
   3   2   4      186.03      184.02      5.25 o
   4   2   4      219.50      203.83      5.20 o
   5   2   4        1.21        5.37      2.65 o
   6   2   4        2.19        5.30      2.60 o
   7   2   4       71.46       79.40      2.54 o
   8   2   4      197.79      212.65      5.13 o
   9   2   4      104.87      112.90      3.78 o
  10   2   4      257.38      267.98      5.63 o
  11   2   4        0.29        0.58      2.52 o
  12   2   4       71.39       68.73      2.80 o
 -13   3   4       29.85       28.40      2.92 o
 -12   3   4        7.85       11.31      2.44 o
 -11   3   4        2.14        4.68      2.46 o
 -10   3   4       36.66       40.70      2.62 o
  -9   3   4       24.29       26.86      2.50 o
  -8   3   4        0.28        1.71      2.59 o
  -7   3   4     1246.29     1140.04     21.36 o
  -6   3   4      404.82      410.84      7.71 o
  -5   3   4     3423.86     3408.82     52.49 o
  -4   3   4        1.73        2.11      2.43 o
  -3   3   4     3877.72     3956.32     30.36 o
  -2   3   4       15.88       11.11      2.49 o
  -1   3   4      181.26      187.23      3.25 o
   0   3   4      799.61      801.31      5.26 o
   1   3   4     1181.06     1179.17     34.27 o
   2   3   4      101.74      119.38      2.88 o
   3   3   4      517.29      443.83      7.79 o
   4   3   4       22.89       17.44      2.31 o
   5   3   4     2169.75     2092.43     44.71 o
   6   3   4      134.26      137.58      4.33 o
   7   3   4      446.57      455.14     12.65 o
   8   3   4        1.70        5.42      2.13 o
   9   3   4      109.08      114.37      5.19 o
  10   3   4        0.37       -0.46      2.60 o
  11   3   4       18.34       19.46      2.81 o
 -13   4   4       22.77       17.26      2.78 o
 -12   4   4        6.17       10.05      3.35 o
 -11   4   4       17.93       14.17      2.95 o
 -10   4   4       46.44       56.72      3.22 o
  -9   4   4      232.60      255.89      3.25 o
  -8   4   4        9.18       10.87      2.59 o
  -7   4   4      128.01      128.00      3.11 o
  -6   4   4      527.53      565.48     10.23 o
  -5   4   4      344.92      276.74      3.39 o
  -4   4   4       20.71       23.49      2.56 o
  -3   4   4      515.45      501.79      5.98 o
  -2   4   4     1590.17     1551.55     14.95 o
  -1   4   4       51.43       72.38      2.87 o
   0   4   4     1973.11     1973.10     19.75 o
   1   4   4      148.48      183.84      3.84 o
   2   4   4      600.21      557.02      8.65 o
   3   4   4        5.55        4.94      2.67 o
   4   4   4       19.35       26.95      2.42 o
   5   4   4      199.89      212.61      5.83 o
   6   4   4        3.48        3.82      2.43 o
   7   4   4      100.12      106.16      3.76 o
   8   4   4      311.50      304.58      7.39 o
   9   4   4       27.30       30.71      2.79 o
  10   4   4       68.16       58.87      3.08 o
  11   4   4       12.27       15.12      2.91 o
 -12   5   4        1.79        1.50      2.81 o
 -11   5   4       58.16       62.64      3.28 o
 -10   5   4        0.00        5.18      3.16 o
  -9   5   4      279.70      278.76      6.77 o
  -8   5   4       66.71       59.13      2.61 o
  -7   5   4       30.55       35.28      2.90 o
  -6   5   4       15.00       13.37      2.74 o
  -5   5   4      130.48      132.28      3.46 o
  -4   5   4       59.94       57.39      2.98 o
  -3   5   4     1021.36      918.18     11.00 o
  -2   5   4       21.57       30.48      2.95 o
  -1   5   4     2271.99     2302.55     28.08 o
   0   5   4       52.46       66.68      2.86 o
   1   5   4     1077.27     1011.09     12.54 o
   2   5   4      412.40      392.75      6.29 o
   3   5   4      233.00      244.48      3.35 o
   4   5   4      270.96      293.02      3.61 o
   5   5   4       43.51       46.24      2.60 o
   6   5   4       19.09       19.62      2.74 o
   7   5   4      123.75      125.73      3.33 o
   8   5   4       88.27       81.13      2.80 o
   9   5   4       34.72       37.45      2.59 o
  10   5   4        1.53        2.64      2.88 o
 -11   6   4        0.66        5.03      3.31 o
 -10   6   4       11.08        8.79      3.45 o
  -9   6   4        6.19        7.83      3.29 o
  -8   6   4      201.74      195.20      3.68 o
  -7   6   4       12.85        8.53      2.96 o
  -6   6   4      417.18      428.32      6.85 o
  -5   6   4      160.38      165.47      3.22 o
  -4   6   4     1070.60     1151.53     16.60 o
  -3   6   4       38.16       41.99      3.21 o
  -2   6   4      229.53      247.95      3.69 o
  -1   6   4       86.54       89.63      3.49 o
   0   6   4      320.86      318.98      4.56 o
   1   6   4      176.80      182.02      3.41 o
   2   6   4      166.96      173.05      3.66 o
   3   6   4       84.36       81.18      2.93 o
   4   6   4      572.52      554.71     10.61 o
   5   6   4       36.92       31.33      2.60 o
   6   6   4      214.97      223.52      6.31 o
   7   6   4       39.36       39.46      2.85 o
   8   6   4       11.00       10.48      2.96 o
   9   6   4        4.95        7.90      2.92 o
  -9   7   4       83.23       96.89      3.86 o
  -8   7   4       83.67       79.99      3.10 o
  -7   7   4       22.17       17.23      3.03 o
  -6   7   4       84.69       87.41      3.65 o
  -5   7   4      144.96      164.74      4.18 o
  -4   7   4        0.33        1.88      3.28 o
  -3   7   4      412.43      416.10      9.88 o
  -2   7   4       28.59       34.46      3.52 o
  -1   7   4      369.57      427.45      7.49 o
   0   7   4        6.12       10.10      3.47 o
   1   7   4       99.31       93.32      3.66 o
   2   7   4       42.88       55.21      3.57 o
   3   7   4      383.79      434.74      7.49 o
   4   7   4       15.49       15.85      3.27 o
   5   7   4       30.62       24.60      3.16 o
   6   7   4       35.24       31.80      3.08 o
   7   7   4        4.59        4.76      3.04 o
  -7   8   4       24.17       23.90      4.18 o
  -6   8   4      126.94      125.71      5.28 o
  -5   8   4       36.80       27.47      4.14 o
  -4   8   4      106.56       85.94      4.36 o
  -3   8   4      185.59      204.68      6.42 o
  -2   8   4      154.71      156.71      4.97 o
  -1   8   4        1.55        5.21      4.24 o
   0   8   4      308.66      318.22     10.08 o
   1   8   4       62.29       59.63      4.20 o
   2   8   4      155.25      151.07      3.91 o
   3   8   4       59.49       62.58      3.85 o
   4   8   4       30.56       27.31      3.77 o
   5   8   4        7.69        9.34      3.34 o
  -1   9   4        2.47        2.87      4.51 o
 -13   0   5        7.94        6.08      4.37 o
 -11   0   5       19.56       31.18      4.24 o
  -9   0   5       39.47       38.82      3.34 o
  -7   0   5      628.97      599.95     12.67 o
  -5   0   5     1725.95     1507.16     40.18 o
  -3   0   5     8067.32     8173.65     67.60 o
  -1   0   5        6.96       18.17      3.67 o
   1   0   5     2625.23     2645.75     20.35 o
   3   0   5        4.02        8.80      3.29 o
   5   0   5     1963.18     2007.97     45.34 o
   7   0   5      655.80      661.35     16.95 o
   9   0   5       70.25       82.98      3.75 o
  11   0   5       51.48       59.03      3.92 o
 -14   1   5        6.37       10.78      2.69 o
 -13   1   5        5.45        7.27      2.45 o
 -12   1   5      124.59      134.04      4.31 o
 -11   1   5       66.95       65.22      2.43 o
 -10   1   5      495.42      505.80      8.51 o
  -9   1   5        3.67        3.81      2.35 o
  -8   1   5     1230.01     1144.84     22.23 o
  -7   1   5       10.99       19.03      2.31 o
  -6   1   5     2281.50     2233.12     34.24 o
  -5   1   5      386.92      378.90      3.93 o
  -4   1   5     2571.70     2571.90     45.23 o
  -3   1   5     6541.76     6352.58     92.59 o
  -2   1   5     7890.31     7786.59    196.58 o
  -1   1   5     1229.29     1268.83     24.62 o
   0   1   5     7573.10     7596.45    112.30 o
   1   1   5       23.36       37.82      2.46 o
   2   1   5     2843.97     2686.35     27.22 o
   3   1   5     1187.29     1142.70     18.86 o
   4   1   5     2887.18     2848.04     55.26 o
   5   1   5        5.53        6.41      2.35 o
   6   1   5      121.60      125.19      2.65 o
   7   1   5       56.53       57.60      2.89 o
   8   1   5      473.62      518.14      7.23 o
   9   1   5        6.62        4.71      2.20 o
  10   1   5      143.65      146.31      5.88 o
  11   1   5        0.10        2.09      2.36 o
  12   1   5       66.94       67.00      2.60 o
 -14   2   5       22.25       18.83      2.81 o
 -13   2   5       52.15       48.33      2.44 o
 -12   2   5      144.01      138.97      3.91 o
 -11   2   5       96.34      101.72      2.92 o
 -10   2   5       12.35       12.23      2.16 o
  -9   2   5      145.00      140.34      2.63 o
  -8   2   5       94.50       84.83      2.31 o
  -7   2   5       49.65       49.57      2.17 o
  -6   2   5      236.97      210.92      2.72 o
  -5   2   5     1145.46     1082.06     15.24 o
  -4   2   5      315.71      397.38      3.79 o
  -3   2   5     1173.64     1280.02      8.08 o
  -2   2   5      127.73      166.61      2.86 o
  -1   2   5      622.07      599.57      4.80 o
   0   2   5      129.87      138.26      2.90 o
   1   2   5     1887.02     1728.17     14.79 o
   2   2   5      369.68      396.93      4.11 o
   3   2   5      304.12      294.93      6.07 o
   4   2   5      238.80      229.84      5.52 o
   5   2   5      440.18      443.50      9.19 o
   6   2   5       20.91       29.10      2.49 o
   7   2   5       12.65       14.73      2.58 o
   8   2   5      331.85      340.60      7.29 o
   9   2   5      143.05      143.47      2.73 o
  10   2   5        8.92       16.18      2.47 o
  11   2   5       84.75       87.62      3.08 o
 -13   3   5        9.42       10.26      2.85 o
 -12   3   5       95.17       98.18      2.77 o
 -11   3   5        9.67       14.11      2.30 o
 -10   3   5       24.90       25.67      2.29 o
  -9   3   5        6.88        6.09      2.28 o
  -8   3   5      289.32      283.52      3.46 o
  -7   3   5       45.69       51.71      2.65 o
  -6   3   5      765.54      716.19     11.91 o
  -5   3   5        6.20        9.27      2.30 o
  -4   3   5     3362.16     3139.60     35.13 o
  -3   3   5      304.77      318.58      4.39 o
  -2   3   5     2333.15     2242.94     25.16 o
  -1   3   5      368.76      453.05      3.73 o
   0   3   5     1251.82     1354.38     15.36 o
   1   3   5      330.42      292.54      5.42 o
   2   3   5      701.21      720.30      4.62 o
   3   3   5      124.76      135.87      2.61 o
   4   3   5      482.74      473.82      6.99 o
   5   3   5      407.87      415.88      8.83 o
   6   3   5      981.69      958.75     26.15 o
   7   3   5        8.73       15.89      2.41 o
   8   3   5      282.65      293.64      9.47 o
   9   3   5        2.24        1.42      2.58 o
  10   3   5       25.08       29.09      2.76 o
  11   3   5        2.08        4.66      2.62 o
 -13   4   5       37.33       24.50      2.93 o
 -12   4   5       63.98       74.43      2.93 o
 -11   4   5      160.54      159.90      3.83 o
 -10   4   5        3.27        7.03      2.67 o
  -9   4   5      145.29      143.56      3.12 o
  -8   4   5      595.28      570.97      8.05 o
  -7   4   5      104.22      125.30      3.19 o
  -6   4   5       87.28      101.48      3.50 o
  -5   4   5       18.42       18.36      2.45 o
  -4   4   5      148.78      149.58      3.03 o
  -3   4   5       17.12       17.16      2.25 o
  -2   4   5        7.10        5.31      2.35 o
  -1   4   5     2447.94     2475.87     16.42 o
   0   4   5       45.00       55.97      2.50 o
   1   4   5     1130.54     1143.45     14.40 o
   2   4   5       63.28       60.97      2.45 o
   3   4   5     1122.70     1118.01     25.04 o
   4   4   5      191.27      191.74      4.16 o
   5   4   5       13.53       15.91      2.44 o
   6   4   5       20.61       21.54      2.62 o
   7   4   5       50.34       53.63      2.57 o
   8   4   5        7.63        8.16      2.47 o
   9   4   5       24.96       23.97      2.44 o
  10   4   5       64.93       75.86      4.48 o
 -12   5   5        8.85       13.30      3.83 o
 -11   5   5        3.30        8.75      2.73 o
 -10   5   5      260.46      237.82      8.40 o
  -9   5   5       10.79        6.76      2.86 o
  -8   5   5      383.18      385.14      6.64 o
  -7   5   5       46.09       52.89      2.41 o
  -6   5   5       70.25       86.09      3.12 o
  -5   5   5       58.98       59.08      2.96 o
  -4   5   5       18.33       16.25      2.73 o
  -3   5   5      377.19      368.92      3.62 o
  -2   5   5      611.40      621.99      9.50 o
  -1   5   5      906.91      912.15      8.86 o
   0   5   5     1827.84     1820.79     26.69 o
   1   5   5      201.43      187.35      3.29 o
   2   5   5     1194.44     1239.51     15.28 o
   3   5   5      256.93      265.71      3.49 o
   4   5   5      126.44      119.30      2.82 o
   5   5   5      245.60      230.80      3.17 o
   6   5   5      232.06      226.43      6.02 o
   7   5   5        6.13        4.06      2.57 o
   8   5   5       51.85       45.70      3.64 o
   9   5   5        1.78        4.41      2.65 o
 -11   6   5       17.21       12.94      2.99 o
 -10   6   5        1.71        3.45      2.93 o
  -9   6   5        1.07        8.02      3.02 o
  -8   6   5       50.24       42.93      2.99 o
  -7   6   5      114.14       99.77      3.21 o
  -6   6   5       76.58       88.03      3.10 o
  -5   6   5     1088.99     1121.20     18.27 o
  -4   6   5      263.18      261.26      4.51 o
  -3   6   5     1122.24     1136.48     18.26 o
  -2   6   5       64.24       72.67      3.12 o
  -1   6   5       75.98       91.90      3.07 o
   0   6   5      173.65      176.75      3.33 o
   1   6   5       12.90       12.97      2.87 o
   2   6   5        0.18        2.93      2.92 o
   3   6   5      619.79      606.00     10.84 o
   4   6   5        9.17       12.51      2.45 o
   5   6   5      729.28      723.19     17.82 o
   6   6   5       22.78       22.19      2.76 o
   7   6   5      134.60      117.85      3.24 o
   8   6   5        1.79        2.21      3.00 o
  -9   7   5       10.01        7.83      3.32 o
  -8   7   5       61.90       52.21      3.25 o
  -7   7   5      158.95      148.75      5.39 o
  -6   7   5       59.96       70.26      3.41 o
  -5   7   5       58.82       62.92      3.44 o
  -4   7   5      132.11      126.96      4.15 o
  -3   7   5       27.62       24.11      3.56 o
  -2   7   5      189.53      210.36      5.23 o
  -1   7   5      110.86      129.87      3.79 o
   0   7   5      337.21      322.29      7.66 o
   1   7   5       75.13       73.49      3.47 o
   2   7   5      333.60      373.85      9.48 o
   3   7   5      106.09       98.47      3.72 o
   4   7   5      281.69      254.31      5.56 o
   5   7   5       11.85       10.73      2.76 o
   6   7   5       29.72       33.87      3.13 o
  -7   8   5      172.46      158.24      4.88 o
  -6   8   5       33.29       39.57      4.71 o
  -5   8   5      100.98      106.64      5.64 o
  -4   8   5       12.14       13.33      4.51 o
  -3   8   5      141.62      128.47      5.52 o
  -2   8   5      229.94      215.29      5.00 o
  -1   8   5      217.45      212.39      4.89 o
   0   8   5       32.22       38.26      3.57 o
   1   8   5      298.48      275.00      4.83 o
   2   8   5        3.47        5.17      3.16 o
   3   8   5      182.45      188.23      4.71 o
   4   8   5       38.56       37.98      3.57 o
 -14   0   6       82.74       78.92      4.10 o
 -12   0   6      219.97      231.96      9.45 o
 -10   0   6       51.85       52.89      3.34 o
  -8   0   6        3.23        9.55      3.01 o
  -6   0   6      265.06      255.96      4.51 o
  -4   0   6     3502.54     3430.20    111.35 o
  -2   0   6     2250.98     2137.51      8.63 o
   0   0   6      172.19      236.72      4.49 o
   2   0   6      143.85      142.53      4.38 o
   4   0   6      506.63      514.62      8.51 o
   6   0   6     1399.20     1380.01     37.19 o
   8   0   6      537.19      561.37     17.99 o
  10   0   6      141.05      169.31      6.88 o
 -14   1   6       19.69       23.40      2.77 o
 -13   1   6       29.53       28.37      2.62 o
 -12   1   6       93.94       95.88      2.57 o
 -11   1   6      117.33      129.84      2.62 o
 -10   1   6      143.72      157.98      3.02 o
  -9   1   6      769.03      752.44     13.24 o
  -8   1   6      240.55      246.17      3.48 o
  -7   1   6      537.63      532.99      8.98 o
  -6   1   6     1095.86     1051.13     16.51 o
  -5   1   6     1093.26      966.91     20.74 o
  -4   1   6      270.78      276.39      3.49 o
  -3   1   6       60.77       53.98      2.33 o
  -2   1   6     8241.22     8769.81    111.97 o
  -1   1   6     1872.01     2032.00     27.69 o
   0   1   6     1175.02     1067.26     16.04 o
   1   1   6     3645.23     3451.03     50.16 o
   2   1   6      220.00      217.45      4.57 o
   3   1   6     2544.07     2569.31     24.50 o
   4   1   6       67.55       74.74      2.65 o
   5   1   6      653.52      672.14     13.17 o
   6   1   6       10.85       16.56      2.34 o
   7   1   6      246.96      242.52      5.43 o
   8   1   6        0.49        4.83      2.55 o
   9   1   6      197.33      186.36      4.12 o
  10   1   6       14.32       18.86      2.52 o
  11   1   6       91.66       88.18      2.93 o
 -14   2   6        8.94        9.25      2.93 o
 -13   2   6       45.49       40.05      2.90 o
 -12   2   6      149.34      152.57      2.73 o
 -11   2   6      237.67      252.83      4.49 o
 -10   2   6      377.11      388.24      6.16 o
  -9   2   6       21.01       21.37      2.82 o
  -8   2   6      594.94      635.09      9.36 o
  -7   2   6       32.70       23.87      2.19 o
  -6   2   6       48.21       29.97      2.10 o
  -5   2   6       16.02       14.92      2.16 o
  -4   2   6      159.19      152.75      2.76 o
  -3   2   6      816.06      768.51      7.35 o
  -2   2   6      221.55      188.82      4.34 o
  -1   2   6      255.64      183.36      3.61 o
   0   2   6     3322.01     3386.09     48.96 o
   1   2   6        0.07        3.21      2.58 o
   2   2   6      944.19      908.65     10.21 o
   3   2   6        0.43        1.09      2.31 o
   4   2   6     2127.14     2163.14     42.68 o
   5   2   6      800.08      787.53     16.61 o
   6   2   6        6.21       11.17      2.61 o
   7   2   6       44.21       39.80      2.18 o
   8   2   6      134.80      141.33      2.83 o
   9   2   6       36.61       39.27      2.52 o
  10   2   6       48.32       50.92      2.62 o
  11   2   6       27.32       40.06      3.18 o
 -13   3   6      386.55      357.60      7.22 o
 -12   3   6        0.03        3.35      2.56 o
 -11   3   6      149.12      163.26      4.68 o
 -10   3   6        5.63        4.51      2.58 o
  -9   3   6        7.56       13.78      2.61 o
  -8   3   6        0.20        2.31      2.83 o
  -7   3   6      145.13      137.01      3.56 o
  -6   3   6      406.99      415.96      9.33 o
  -5   3   6      935.19      865.05     19.28 o
  -4   3   6        8.96       17.73      2.54 o
  -3   3   6     3768.72     3522.11     45.83 o
  -2   3   6        8.71       14.04      2.51 o
  -1   3   6     1610.04     1396.30     18.04 o
   0   3   6      112.34      109.00      2.59 o
   1   3   6     1101.24     1095.12     18.40 o
   2   3   6      671.08      743.28      9.98 o
   3   3   6      195.17      219.16      3.66 o
   4   3   6       86.00       73.55      2.42 o
   5   3   6      794.78      746.41     15.59 o
   6   3   6        0.24        4.53      2.38 o
   7   3   6      810.19      805.09     24.37 o
   8   3   6        4.18        5.38      2.61 o
   9   3   6       96.95      100.55      3.76 o
  10   3   6        2.35        2.92      2.61 o
 -13   4   6       12.61       13.11      2.88 o
 -12   4   6       25.93       25.46      2.98 o
 -11   4   6       35.64       38.46      3.02 o
 -10   4   6      487.13      495.23     11.66 o
  -9   4   6        0.02        3.45      2.53 o
  -8   4   6      430.20      435.08      6.68 o
  -7   4   6       24.90       21.23      2.53 o
  -6   4   6      440.62      460.40      4.96 o
  -5   4   6      733.04      730.86     12.66 o
  -4   4   6        3.31        6.23      2.66 o
  -3   4   6      482.75      502.81      3.74 o
  -2   4   6      863.27      841.30      5.49 o
  -1   4   6       29.67       30.01      3.44 o
   0   4   6     1158.20     1167.27     16.25 o
   1   4   6       96.73       78.48      2.97 o
   2   4   6     1013.70      945.29     19.42 o
   3   4   6      131.19      123.54      2.72 o
   4   4   6      781.08      800.15     14.67 o
   5   4   6      493.67      503.38      7.47 o
   6   4   6      375.24      365.14      9.21 o
   7   4   6        0.06        1.13      2.43 o
   8   4   6       47.59       41.59      2.71 o
   9   4   6       85.38       90.11      3.30 o
  10   4   6        8.76       13.08      2.86 o
 -12   5   6        0.08        4.48      3.00 o
 -11   5   6       37.42       35.18      3.20 o
 -10   5   6        6.66       13.25      3.22 o
  -9   5   6      201.41      190.26      4.15 o
  -8   5   6      166.71      183.95      3.11 o
  -7   5   6      647.67      678.46      8.04 o
  -6   5   6      234.71      205.20      4.16 o
  -5   5   6      160.36      164.00      4.81 o
  -4   5   6      161.54      187.49      3.21 o
  -3   5   6       40.42       48.08      2.41 o
  -2   5   6      996.27     1023.44     16.09 o
  -1   5   6      407.12      395.91      5.80 o
   0   5   6      194.39      188.14      3.21 o
   1   5   6     1401.20     1424.90     24.58 o
   2   5   6       86.44       84.67      2.62 o
   3   5   6      924.85      904.74     21.36 o
   4   5   6      110.72      100.80      2.80 o
   5   5   6      152.86      164.95      2.89 o
   6   5   6      153.79      166.40      3.84 o
   7   5   6       90.09       85.07      2.95 o
   8   5   6        0.05        1.13      2.59 o
   9   5   6       73.20       73.72      5.54 o
 -11   6   6       27.15       22.81      4.01 o
 -10   6   6       15.82       16.46      2.80 o
  -9   6   6        3.61        3.81      3.04 o
  -8   6   6       15.72       23.90      3.15 o
  -7   6   6        8.48        9.91      3.14 o
  -6   6   6       49.40       56.23      3.41 o
  -5   6   6      185.00      186.71      3.78 o
  -4   6   6     1227.61     1212.10     18.61 o
  -3   6   6       59.15       60.05      2.80 o
  -2   6   6      988.57     1046.33     19.36 o
  -1   6   6      327.96      324.92      4.40 o
   0   6   6       63.10       64.35      3.21 o
   1   6   6      373.09      397.75      6.47 o
   2   6   6       14.86       21.51      2.72 o
   3   6   6       24.07       23.27      2.92 o
   4   6   6      131.12      128.34      3.21 o
   5   6   6        1.06        5.10      2.86 o
   6   6   6      458.16      418.91     10.67 o
   7   6   6        0.08       -1.12      3.16 o
   8   6   6      183.75      160.19      9.90 o
  -9   7   6       45.40       34.02      3.40 o
  -8   7   6        2.94        2.80      3.22 o
  -7   7   6       98.05      109.64      4.12 o
  -6   7   6       81.84       71.42      3.08 o
  -5   7   6      221.37      225.08      3.91 o
  -4   7   6       48.22       59.48      3.86 o
  -3   7   6       10.03       12.68      3.26 o
  -2   7   6       87.52       88.00      3.14 o
  -1   7   6       48.67       49.15      3.04 o
   0   7   6      123.96      119.09      3.57 o
   1   7   6      129.50      134.06      4.62 o
   2   7   6       21.47       18.99      3.00 o
   3   7   6      481.45      437.75     13.88 o
   4   7   6       67.65       54.85      2.85 o
   5   7   6       94.14       99.20      3.20 o
   6   7   6        2.26        5.94      3.00 o
  -6   8   6       80.81       85.76      4.35 o
  -5   8   6       52.49       47.35      4.81 o
  -4   8   6       48.53       43.94      3.92 o
  -3   8   6        5.04        7.26      3.63 o
  -2   8   6       80.28       94.14      4.12 o
  -1   8   6      120.19      121.36      4.20 o
   0   8   6       83.04       71.42      3.92 o
   1   8   6       90.55       77.01      3.70 o
   2   8   6      276.48      278.42     10.52 o
   3   8   6        4.15        4.49      4.06 o
 -13   0   7      437.80      421.27      5.15 o
 -11   0   7      581.52      586.18     15.83 o
  -9   0   7      128.17      135.72      3.64 o
  -7   0   7       15.88       11.86      3.15 o
  -5   0   7        2.82        3.91      3.53 o
  -3   0   7     8072.65     8305.62    197.77 o
  -1   0   7     3779.13     3930.75     57.14 o
   1   0   7      741.89      685.56      6.34 o
   3   0   7      491.99      535.08     16.80 o
   5   0   7       89.96       93.73      4.83 o
   7   0   7     1308.96     1264.30     39.54 o
   9   0   7      413.92      443.87      5.22 o
  11   0   7       98.22      117.45      4.74 o
 -14   1   7       33.70       29.46      2.92 o
 -13   1   7       41.72       36.84      2.65 o
 -12   1   7       20.86       27.54      2.25 o
 -11   1   7      227.62      224.93      3.02 o
 -10   1   7      181.12      175.44      4.09 o
  -9   1   7      219.98      222.66      3.12 o
  -8   1   7      432.64      447.73      9.84 o
  -7   1   7      223.02      220.61      4.28 o
  -6   1   7     2550.79     2383.18     30.37 o
  -5   1   7     3362.53     3461.45     34.64 o
  -4   1   7      725.29      750.09      7.12 o
  -3   1   7       12.40        8.48      2.18 o
  -2   1   7      347.39      351.12      4.90 o
  -1   1   7     1843.00     1976.85     26.82 o
   0   1   7      409.05      383.36      5.67 o
   1   1   7      838.21      875.33     11.14 o
   2   1   7      434.76      411.09      8.37 o
   3   1   7      339.17      335.71      8.39 o
   4   1   7     1630.33     1611.09     29.71 o
   5   1   7       29.80       29.94      2.78 o
   6   1   7       31.12       37.31      2.41 o
   7   1   7      219.51      226.95      5.65 o
   8   1   7      111.75      113.37      3.29 o
   9   1   7        0.92        1.73      2.41 o
  10   1   7      115.53      105.68      2.80 o
  11   1   7       10.00        7.29      2.56 o
 -14   2   7       14.07       15.01      2.78 o
 -13   2   7       54.92       52.10      2.41 o
 -12   2   7        5.51        8.72      2.09 o
 -11   2   7       19.64       19.36      2.53 o
 -10   2   7      433.96      411.62      9.96 o
  -9   2   7     1131.42     1145.69      9.70 o
  -8   2   7      632.85      663.50     11.78 o
  -7   2   7     1387.21     1434.65     16.12 o
  -6   2   7      659.54      658.05     11.20 o
  -5   2   7     2082.91     2054.86     31.64 o
  -4   2   7     2251.26     2055.15     28.60 o
  -3   2   7       69.76       43.15      2.25 o
  -2   2   7      356.91      339.43      4.75 o
  -1   2   7      272.08      253.15      4.95 o
   0   2   7      271.92      316.63      4.67 o
   1   2   7      267.15      232.74      3.39 o
   2   2   7      499.71      427.90      7.28 o
   3   2   7     2700.43     2810.43     53.64 o
   4   2   7      319.31      320.73      4.43 o
   5   2   7      750.69      736.50     13.62 o
   6   2   7      246.79      247.06      5.50 o
   7   2   7      339.58      367.57      7.92 o
   8   2   7       60.58       52.21      2.49 o
   9   2   7       15.67       19.36      2.72 o
  10   2   7       30.96       32.32      2.62 o
 -13   3   7        2.04        8.37      2.64 o
 -12   3   7      626.20      610.13     10.07 o
 -11   3   7        0.56        1.53      2.40 o
 -10   3   7      418.62      449.31     11.11 o
  -9   3   7       79.14       80.47      2.79 o
  -8   3   7       11.91       15.87      2.28 o
  -7   3   7       43.02       36.64      2.43 o
  -6   3   7       15.50       22.34      2.23 o
  -5   3   7        4.47        7.67      2.34 o
  -4   3   7      950.30      948.76     13.51 o
  -3   3   7       82.87       98.24      2.66 o
  -2   3   7     3992.28     3834.14     43.62 o
  -1   3   7      359.59      341.74      7.02 o
   0   3   7      715.10      647.07      7.04 o
   1   3   7        2.14        4.89      2.32 o
   2   3   7      195.83      178.14      2.79 o
   3   3   7      133.48      112.14      2.58 o
   4   3   7      184.89      188.39      4.05 o
   5   3   7       31.93       33.64      2.63 o
   6   3   7      832.43      832.84     14.87 o
   7   3   7        3.90        6.90      2.36 o
   8   3   7      368.25      354.77     13.37 o
   9   3   7        9.94       12.63      2.55 o
  10   3   7      125.68      140.77      5.13 o
 -13   4   7        8.67        8.08      2.83 o
 -12   4   7        9.78        7.77      2.55 o
 -11   4   7      132.00      140.73      3.24 o
 -10   4   7       32.61       37.98      2.74 o
  -9   4   7      657.41      661.19     12.72 o
  -8   4   7       44.70       48.58      2.43 o
  -7   4   7     1000.51     1001.59     15.73 o
  -6   4   7       20.06       21.36      2.58 o
  -5   4   7      134.88      134.17      2.85 o
  -4   4   7      514.58      529.09      7.35 o
  -3   4   7       15.70       14.27      2.46 o
  -2   4   7      431.23      429.02      4.34 o
  -1   4   7      854.89      875.12     11.57 o
   0   4   7      258.64      259.40      3.45 o
   1   4   7     1334.16     1265.14     31.93 o
   2   4   7       18.77       29.31      2.91 o
   3   4   7      797.17      780.85      8.17 o
   4   4   7      469.24      495.26      9.49 o
   5   4   7      887.83      885.46     17.84 o
   6   4   7      279.51      259.73      5.83 o
   7   4   7      233.84      232.18      6.77 o
   8   4   7        0.19        1.55      2.49 o
   9   4   7       83.45       86.97      5.47 o
 -12   5   7       39.11       38.39      3.25 o
 -11   5   7       36.04       46.83      3.41 o
 -10   5   7       92.68       84.65      3.38 o
  -9   5   7        0.08        1.40      3.08 o
  -8   5   7      385.97      400.61     12.16 o
  -7   5   7      415.48      389.22      5.49 o
  -6   5   7      317.14      303.77      5.06 o
  -5   5   7      777.93      828.04      9.53 o
  -4   5   7       98.78      116.44      2.89 o
  -3   5   7      336.38      318.09      3.34 o
  -2   5   7       98.14      106.82      2.82 o
  -1   5   7       97.32       94.25      2.88 o
   0   5   7      122.95      129.25      2.96 o
   1   5   7      141.20      151.51      4.37 o
   2   5   7     1201.45     1190.77     18.85 o
   3   5   7      227.27      222.98      4.07 o
   4   5   7      480.12      467.75     10.90 o
   5   5   7       80.70       79.83      2.87 o
   6   5   7      257.13      238.64      5.97 o
   7   5   7       19.04       20.56      2.85 o
   8   5   7       28.51       32.59      2.89 o
 -10   6   7       21.29       16.20      3.21 o
  -9   6   7        2.00        4.66      2.96 o
  -8   6   7        8.93       13.31      3.13 o
  -7   6   7        2.80        3.19      3.07 o
  -6   6   7        0.23        1.54      3.05 o
  -5   6   7      102.11       97.03      3.43 o
  -4   6   7        0.14        4.31      2.77 o
  -3   6   7      490.18      529.67      6.34 o
  -2   6   7        5.41        6.62      2.83 o
  -1   6   7      761.24      756.27     12.59 o
   0   6   7      210.25      207.67      4.57 o
   1   6   7      288.28      332.45      7.94 o
   2   6   7      285.62      270.58      7.50 o
   3   6   7        1.57        3.09      2.99 o
   4   6   7        8.46        9.35      2.52 o
   5   6   7       19.02       23.35      2.97 o
   6   6   7        0.45        3.95      2.70 o
   7   6   7      122.80       93.87      4.92 o
  -9   7   7      169.97      168.10      4.39 o
  -8   7   7       53.71       50.95      3.18 o
  -7   7   7       17.99       19.99      3.45 o
  -6   7   7      170.16      167.33      3.89 o
  -5   7   7        9.70       14.25      3.63 o
  -4   7   7      274.43      275.53      6.74 o
  -3   7   7       19.53       20.92      2.95 o
  -2   7   7       16.24       18.93      3.32 o
  -1   7   7       35.26       35.18      2.86 o
   0   7   7       12.41       16.99      3.18 o
   1   7   7       58.87       56.36      3.19 o
   2   7   7      170.99      174.74      4.76 o
   3   7   7       15.13       15.18      3.17 o
   4   7   7      213.73      212.51      4.02 o
   5   7   7       41.50       35.59      3.09 o
  -6   8   7        2.31        2.37      4.28 o
  -5   8   7       81.41       62.69      4.28 o
  -4   8   7       19.12       17.18      4.57 o
  -3   8   7       59.11       70.01      4.03 o
  -2   8   7        4.52        6.10      3.61 o
  -1   8   7       10.60        9.35      3.65 o
   0   8   7      131.31      142.83      3.96 o
   1   8   7      111.08      125.00      5.76 o
   2   8   7       49.29       44.98      3.45 o
 -14   0   8       57.67       47.05      3.97 o
 -12   0   8      553.52      582.95     17.30 o
 -10   0   8     1101.68     1087.34     20.24 o
  -8   0   8     1233.48     1229.32     11.93 o
  -6   0   8      735.40      724.61     14.48 o
  -4   0   8       45.59       39.80      3.25 o
  -2   0   8     5041.45     5081.68    137.17 o
   0   0   8     8984.27     9229.46    251.94 o
   2   0   8     4501.23     4574.32     89.08 o
   4   0   8      526.55      525.58     20.77 o
   6   0   8        1.35        0.06      3.39 o
   8   0   8      150.95      150.73      4.78 o
  10   0   8      335.25      358.64     17.95 o
 -14   1   8       64.12       55.16      3.11 o
 -13   1   8       69.04       75.80      3.01 o
 -12   1   8       13.44       18.92      2.72 o
 -11   1   8       14.05       16.13      2.57 o
 -10   1   8      106.67      109.77      2.44 o
  -9   1   8      177.33      199.02      2.68 o
  -8   1   8      196.41      198.73      2.53 o
  -7   1   8      416.33      373.41      6.41 o
  -6   1   8       59.65       56.93      2.33 o
  -5   1   8     2035.09     1994.71     31.42 o
  -4   1   8      580.28      600.96      7.25 o
  -3   1   8      917.85      889.83     10.80 o
  -2   1   8     1888.95     1932.43     25.59 o
  -1   1   8      604.55      609.74      9.19 o
   0   1   8       82.96       81.98      2.38 o
   1   1   8       11.05        8.68      2.13 o
   2   1   8      312.93      314.06      4.98 o
   3   1   8      696.60      675.30     13.36 o
   4   1   8     1075.10     1067.61     21.26 o
   5   1   8      278.95      271.91      8.91 o
   6   1   8      120.39      115.26      2.88 o
   7   1   8      143.48      159.44      2.64 o
   8   1   8       62.84       63.72      2.57 o
   9   1   8        9.09       11.73      2.49 o
  10   1   8       19.48       27.07      2.67 o
 -14   2   8      140.79      126.15      3.90 o
 -13   2   8       89.77       90.62      2.94 o
 -12   2   8       53.33       58.34      2.62 o
 -11   2   8       25.07       22.79      2.07 o
 -10   2   8      129.75      140.48      3.20 o
  -9   2   8      183.45      179.89      4.59 o
  -8   2   8      312.53      318.30      5.80 o
  -7   2   8     1459.97     1447.67     28.44 o
  -6   2   8     3163.85     3174.08     61.31 o
  -5   2   8      187.44      195.27      2.81 o
  -4   2   8     3602.86     3687.82     53.54 o
  -3   2   8      157.14      180.83      2.69 o
  -2   2   8      786.96      755.76     19.17 o
  -1   2   8      127.22      160.52      3.32 o
   0   2   8      238.54      205.96      2.86 o
   1   2   8      676.22      604.34      3.81 o
   2   2   8      518.78      510.84      5.74 o
   3   2   8      267.50      297.85      5.30 o
   4   2   8     1129.65     1059.34     24.02 o
   5   2   8      223.16      244.52      4.16 o
   6   2   8      409.71      441.24      8.60 o
   7   2   8       42.58       43.27      2.29 o
   8   2   8      100.79      103.29      3.86 o
   9   2   8        2.58        6.23      2.64 o
  10   2   8       57.81       53.17      2.91 o
 -13   3   8       27.00       25.20      3.08 o
 -12   3   8        6.19        5.93      2.61 o
 -11   3   8      649.83      641.96     13.15 o
 -10   3   8        2.48        9.50      2.53 o
  -9   3   8      621.77      666.20      7.72 o
  -8   3   8       21.07       34.65      2.65 o
  -7   3   8        3.71        5.82      2.01 o
  -6   3   8        2.87        4.36      2.53 o
  -5   3   8      237.40      219.07      3.01 o
  -4   3   8      143.43      149.57      2.62 o
  -3   3   8     1201.34     1125.35     13.39 o
  -2   3   8       54.15       45.13      2.51 o
  -1   3   8     1713.97     1776.18     19.39 o
   0   3   8       36.45       36.07      2.46 o
   1   3   8      261.15      256.23      3.13 o
   2   3   8      338.37      337.44      5.78 o
   3   3   8       23.51       24.19      2.22 o
   4   3   8        6.14        7.39      2.29 o
   5   3   8       15.64       17.67      2.57 o
   6   3   8       22.31       25.55      2.47 o
   7   3   8      316.88      282.97      6.68 o
   8   3   8        0.21        3.08      2.59 o
   9   3   8      206.16      187.70      5.25 o
 -13   4   8       65.75       49.82      3.36 o
 -12   4   8        8.52        7.39      2.84 o
 -11   4   8       57.79       65.29      2.63 o
 -10   4   8       98.18       94.73      2.88 o
  -9   4   8       91.34      103.37      3.13 o
  -8   4   8      806.15      862.25     12.53 o
  -7   4   8      183.38      175.23      2.99 o
  -6   4   8     1199.85     1178.34     26.10 o
  -5   4   8      127.64      119.70      2.72 o
  -4   4   8      748.21      784.47      8.61 o
  -3   4   8     1126.02     1116.63     36.46 o
  -2   4   8        2.55        4.43      2.62 o
  -1   4   8      109.58      106.91      2.71 o
   0   4   8       38.39       40.26      2.48 o
   1   4   8      367.65      360.68      7.38 o
   2   4   8      145.66      149.60      3.16 o
   3   4   8       96.15       93.66      2.82 o
   4   4   8      909.75      915.33     21.01 o
   5   4   8      204.81      170.01      4.93 o
   6   4   8      553.20      530.54     14.37 o
   7   4   8      116.78      109.81      3.14 o
   8   4   8      131.91      134.93      5.62 o
   9   4   8        5.86        8.53      2.62 o
 -12   5   8       13.11       15.36      2.75 o
 -11   5   8       23.87       19.29      2.59 o
 -10   5   8      120.79      103.87      3.53 o
  -9   5   8      162.22      171.73      3.08 o
  -8   5   8       39.39       48.58      2.91 o
  -7   5   8      798.87      761.99     10.51 o
  -6   5   8        0.16        5.29      2.70 o
  -5   5   8      258.38      265.60      5.26 o
  -4   5   8     1671.59     1655.88     21.07 o
  -3   5   8       86.09       87.91      2.58 o
  -2   5   8      593.34      593.79      8.22 o
  -1   5   8        5.08        6.08      2.23 o
   0   5   8      105.51      101.12      2.85 o
   1   5   8      151.29      162.85      3.48 o
   2   5   8      341.74      333.69     10.13 o
   3   5   8      167.91      166.48      3.04 o
   4   5   8       70.26       67.60      2.79 o
   5   5   8      460.77      439.79      8.41 o
   6   5   8       22.55       21.88      2.65 o
   7   5   8      170.80      159.05      8.18 o
   8   5   8       22.19       20.08      3.04 o
 -10   6   8      327.56      306.59      9.36 o
  -9   6   8        0.40        2.74      3.00 o
  -8   6   8       81.26       96.05      3.21 o
  -7   6   8        3.46        6.22      3.05 o
  -6   6   8        1.87        4.90      2.54 o
  -5   6   8       26.79       35.01      2.89 o
  -4   6   8        9.85       15.71      2.59 o
  -3   6   8       68.75       68.07      2.90 o
  -2   6   8      402.72      392.70      4.17 o
  -1   6   8      119.11      122.98      3.06 o
   0   6   8      700.51      745.11     19.24 o
   1   6   8      106.89      110.73      3.51 o
   2   6   8      345.57      326.18      6.04 o
   3   6   8       23.70       17.95      2.99 o
   4   6   8        0.80        4.74      2.61 o
   5   6   8       11.07       11.60      2.56 o
   6   6   8        1.00        3.62      2.71 o
  -8   7   8      101.63       98.12      3.54 o
  -7   7   8      153.48      170.27      5.90 o
  -6   7   8       83.05       85.27      3.20 o
  -5   7   8      494.65      490.72     12.60 o
  -4   7   8        0.80        0.83      3.34 o
  -3   7   8      102.65      106.45      3.10 o
  -2   7   8       16.50       19.62      3.22 o
  -1   7   8       49.76       40.47      3.10 o
   0   7   8        0.32        0.84      2.98 o
   1   7   8      106.98      116.30      4.35 o
   2   7   8      129.72      123.79      3.97 o
   3   7   8      147.84      127.12      3.06 o
   4   7   8        4.38        7.99      3.25 o
  -5   8   8       25.41       20.40      4.50 o
  -4   8   8      231.44      245.71     11.13 o
  -3   8   8       45.94       61.39      4.08 o
  -2   8   8       68.04       58.63      3.53 o
  -1   8   8        9.90       11.79      3.64 o
   0   8   8        5.29        9.41      3.31 o
   1   8   8       56.42       51.99      3.91 o
 -13   0   9       13.38       22.02      3.64 o
 -11   0   9      738.24      748.04     23.78 o
  -9   0   9     1242.13     1275.50      6.02 o
  -7   0   9     3028.38     3019.39     92.71 o
  -5   0   9       47.35       50.27      2.74 o
  -3   0   9     1397.44     1327.42     27.79 o
  -1   0   9     3467.84     3165.34     54.72 o
   1   0   9     6775.64     6808.82    138.25 o
   3   0   9     2232.64     2308.45     44.16 o
   5   0   9       25.18       35.04      3.18 o
   7   0   9       35.81       38.04      3.44 o
   9   0   9       91.52      101.35      4.09 o
 -14   1   9       98.15      101.64      3.31 o
 -13   1   9       35.33       41.89      2.65 o
 -12   1   9        0.84        5.67      2.73 o
 -11   1   9       23.49       20.26      2.25 o
 -10   1   9       38.42       53.00      2.59 o
  -9   1   9       97.97       86.90      2.31 o
  -8   1   9      204.19      199.65      2.71 o
  -7   1   9       95.77      107.67      2.63 o
  -6   1   9      902.97      931.70     13.32 o
  -5   1   9      681.58      672.01     10.03 o
  -4   1   9      876.23      807.37     11.17 o
  -3   1   9      735.52      661.66     10.98 o
  -2   1   9      531.26      509.14      3.52 o
  -1   1   9      448.97      482.89      4.54 o
   0   1   9     1298.54     1271.47     11.79 o
   1   1   9      827.14      867.42     13.05 o
   2   1   9      260.33      268.51      5.79 o
   3   1   9      592.00      598.21     10.61 o
   4   1   9      111.66      105.91      2.54 o
   5   1   9       94.07       94.80      2.58 o
   6   1   9      654.01      663.75     12.62 o
   7   1   9       21.37       21.87      2.75 o
   8   1   9      100.43      108.45      3.70 o
   9   1   9       37.91       42.70      2.83 o
 -14   2   9        8.97       14.44      2.95 o
 -13   2   9      186.90      189.32      4.61 o
 -12   2   9      176.60      157.91      2.96 o
 -11   2   9      213.75      214.30      5.82 o
 -10   2   9       19.20       24.90      2.11 o
  -9   2   9       48.01       52.17      2.49 o
  -8   2   9       16.47       18.38      2.12 o
  -7   2   9      352.83      322.96      3.27 o
  -6   2   9      436.66      409.76      5.75 o
  -5   2   9     3357.36     3384.92     45.64 o
  -4   2   9      236.37      250.37      5.75 o
  -3   2   9     3153.74     3130.46     40.37 o
  -2   2   9       55.78       47.51      2.21 o
  -1   2   9      736.33      772.07     11.55 o
   0   2   9       36.28       35.85      2.46 o
   1   2   9       25.16       28.55      2.24 o
   2   2   9      102.90      116.42      2.34 o
   3   2   9     1415.93     1366.31     21.39 o
   4   2   9      374.74      358.36      8.74 o
   5   2   9      591.17      607.49     18.29 o
   6   2   9        1.00        2.97      2.33 o
   7   2   9      135.00      133.28      3.31 o
   8   2   9       94.86      102.55      3.61 o
   9   2   9       16.09       19.18      2.29 o
 -13   3   9        5.18       11.98      3.35 o
 -12   3   9       30.44       28.61      2.64 o
 -11   3   9       11.62       15.65      2.68 o
 -10   3   9      559.70      583.32     11.54 o
  -9   3   9        1.46        6.82      2.47 o
  -8   3   9      503.78      543.25      5.03 o
  -7   3   9        7.77       11.96      2.47 o
  -6   3   9       17.74       27.22      2.21 o
  -5   3   9       30.95       27.16      2.28 o
  -4   3   9      110.11      111.11      2.52 o
  -3   3   9      220.39      198.79      3.98 o
  -2   3   9      533.04      548.52     12.89 o
  -1   3   9        5.43        6.86      2.32 o
   0   3   9      786.29      772.15      7.38 o
   1   3   9      174.77      157.35      5.82 o
   2   3   9     1139.80     1150.74     32.79 o
   3   3   9       24.44       20.63      2.11 o
   4   3   9        1.58        3.41      2.29 o
   5   3   9       16.34       23.02      2.29 o
   6   3   9       21.76       23.73      2.66 o
   7   3   9       18.62       20.09      2.30 o
   8   3   9        2.06        2.94      2.47 o
   9   3   9        0.11        1.52      2.43 o
 -12   4   9      136.74      137.60      3.15 o
 -11   4   9       39.76       43.86      2.69 o
 -10   4   9       65.97       58.57      2.76 o
  -9   4   9       74.39       85.26      2.96 o
  -8   4   9      168.94      170.27      5.42 o
  -7   4   9      120.48      126.41      2.96 o
  -6   4   9      388.65      423.13      6.46 o
  -5   4   9     1274.50     1291.23     19.19 o
  -4   4   9      197.87      204.51      3.45 o
  -3   4   9     1936.73     1900.38     19.75 o
  -2   4   9      671.66      656.69     10.85 o
  -1   4   9      279.60      308.44      6.48 o
   0   4   9       18.01       19.00      2.53 o
   1   4   9        1.72        6.87      2.58 o
   2   4   9      598.05      624.15      9.00 o
   3   4   9       27.97       27.22      2.48 o
   4   4   9      167.04      178.95      4.39 o
   5   4   9      449.80      442.46     10.97 o
   6   4   9        0.44        4.62      2.60 o
   7   4   9      103.10       92.61      2.88 o
   8   4   9       26.39       18.23      2.97 o
 -11   5   9       21.08       23.57      3.14 o
 -10   5   9        1.19        2.70      2.77 o
  -9   5   9        1.96        2.75      2.73 o
  -8   5   9      223.41      227.59      3.45 o
  -7   5   9      685.35      678.68     17.91 o
  -6   5   9      584.47      617.90      5.81 o
  -5   5   9      377.12      355.69      6.69 o
  -4   5   9      704.81      747.74      9.32 o
  -3   5   9      183.80      175.50      3.28 o
  -2   5   9      255.00      267.08      3.98 o
  -1   5   9     1061.52     1073.25     15.90 o
   0   5   9       30.57       35.46      2.37 o
   1   5   9       40.10       40.49      2.45 o
   2   5   9        1.53        5.17      2.41 o
   3   5   9      184.00      189.44      5.47 o
   4   5   9       72.43       71.27      2.92 o
   5   5   9        7.07        6.66      2.59 o
   6   5   9      136.46      119.91      6.87 o
   7   5   9        8.47       14.29      2.85 o
 -10   6   9        4.48        1.87      3.51 o
  -9   6   9      541.34      516.27     19.52 o
  -8   6   9       39.11       42.23      3.09 o
  -7   6   9      387.47      361.34     12.31 o
  -6   6   9       12.39        7.13      2.81 o
  -5   6   9       24.31       38.64      3.13 o
  -4   6   9        1.54        2.45      2.41 o
  -3   6   9        6.77       10.44      2.55 o
  -2   6   9       80.73       90.24      2.70 o
  -1   6   9      357.90      377.59     12.66 o
   0   6   9       22.21       21.71      2.84 o
   1   6   9      824.54      805.98     20.93 o
   2   6   9        2.18        5.37      2.83 o
   3   6   9      198.01      209.62      5.18 o
   4   6   9        9.78        8.93      2.61 o
   5   6   9        1.50        3.48      2.71 o
   6   6   9        3.67        6.19      2.97 o
  -8   7   9       57.68       56.16      3.63 o
  -7   7   9       44.57       43.29      3.01 o
  -6   7   9      362.36      365.87      8.54 o
  -5   7   9       36.97       33.97      3.28 o
  -4   7   9      551.82      565.81     13.20 o
  -3   7   9        4.21        7.60      3.15 o
  -2   7   9      126.81      121.38      6.22 o
  -1   7   9      108.35      111.31      3.99 o
   0   7   9       91.44       89.71      3.90 o
   1   7   9        2.02        5.84      3.18 o
   2   7   9       59.06       46.08      3.31 o
   3   7   9       66.72       65.33      3.07 o
   4   7   9      179.90      165.24      6.10 o
  -4   8   9       20.11       19.69      3.38 o
  -3   8   9      259.86      242.78      5.21 o
  -2   8   9       61.06       50.83      3.12 o
  -1   8   9       40.27       38.42      3.74 o
   0   8   9       16.21       22.86      3.92 o
 -14   0  10        9.38        7.83      4.30 o
 -12   0  10       80.86       93.28      4.12 o
 -10   0  10      223.89      260.36      7.47 o
  -8   0  10     2732.66     2629.88    134.86 o
  -6   0  10      710.57      716.49     12.44 o
  -4   0  10       44.22       42.17      3.19 o
  -2   0  10     1121.60     1102.37     18.10 o
   0   0  10     3152.76     3169.97     82.99 o
   2   0  10     2978.63     2991.96     78.81 o
   4   0  10      375.67      400.62     18.63 o
   6   0  10      333.19      348.77     10.17 o
   8   0  10       51.01       55.15      4.07 o
 -14   1  10       41.65       41.66      3.10 o
 -13   1  10      107.22      121.70      3.19 o
 -12   1  10       38.10       36.12      2.65 o
 -11   1  10       10.02       13.48      2.34 o
 -10   1  10      115.27      136.09      2.47 o
  -9   1  10       78.79       79.75      2.33 o
  -8   1  10       42.42       34.51      2.23 o
  -7   1  10       94.05      110.04      2.97 o
  -6   1  10      822.99      796.50      6.26 o
  -5   1  10      942.47      919.76     20.31 o
  -4   1  10      393.15      400.85      7.15 o
  -3   1  10     1101.11     1071.42     17.81 o
  -2   1  10       88.39      105.51      2.61 o
  -1   1  10      753.99      723.10      8.51 o
   0   1  10      536.70      537.43      6.88 o
   1   1  10      742.36      759.05     11.05 o
   2   1  10       41.77       53.71      2.32 o
   3   1  10       67.44       72.37      2.45 o
   4   1  10      337.10      346.06      6.78 o
   5   1  10      383.50      393.61      8.63 o
   6   1  10        3.92        5.73      2.44 o
   7   1  10      126.64      131.23      2.86 o
   8   1  10        0.21        4.57      2.42 o
   9   1  10      213.11      206.67      5.89 o
 -13   2  10       39.09       25.02      2.58 o
 -12   2  10      191.96      187.80      4.03 o
 -11   2  10      275.95      306.24      5.55 o
 -10   2  10      243.13      252.18      6.89 o
  -9   2  10       73.40       61.51      2.33 o
  -8   2  10        5.91        6.90      2.21 o
  -7   2  10      176.46      158.31      4.96 o
  -6   2  10      273.62      280.07      3.61 o
  -5   2  10       80.81       74.56      2.62 o
  -4   2  10     2180.43     2181.19     26.91 o
  -3   2  10      219.30      236.69      3.76 o
  -2   2  10     3024.90     2977.12     52.71 o
  -1   2  10      363.23      345.27      6.74 o
   0   2  10      288.30      293.82      3.43 o
   1   2  10      511.27      482.55      6.20 o
   2   2  10      224.65      208.71      3.12 o
   3   2  10       23.79       25.14      2.33 o
   4   2  10      239.33      235.49      5.52 o
   5   2  10      183.08      186.11      6.47 o
   6   2  10      525.88      518.05     15.25 o
   7   2  10       11.26        9.15      2.42 o
   8   2  10       96.52       86.61      3.68 o
 -13   3  10        0.87        5.32      2.94 o
 -12   3  10        1.42        3.27      2.44 o
 -11   3  10      154.19      162.31      3.65 o
 -10   3  10        4.07        5.14      2.53 o
  -9   3  10      357.03      345.10      4.16 o
  -8   3  10        3.89        2.80      2.30 o
  -7   3  10      963.05      991.82     25.11 o
  -6   3  10       10.53        8.20      2.26 o
  -5   3  10      324.85      315.32      4.65 o
  -4   3  10      301.34      284.69      5.92 o
  -3   3  10        3.65        8.05      2.34 o
  -2   3  10       13.16       17.69      2.35 o
  -1   3  10        7.12       13.97      2.16 o
   0   3  10        0.00       -0.45      2.34 o
   1   3  10      823.26      877.44     12.88 o
   2   3  10       11.63        9.42      2.36 o
   3   3  10     2074.58     2102.87     43.55 o
   4   3  10      121.11      117.52      3.48 o
   5   3  10      102.67      120.16      3.54 o
   6   3  10        1.52        5.08      2.37 o
   7   3  10       55.44       51.77      2.74 o
   8   3  10       23.19       19.60      2.44 o
 -12   4  10      128.93      111.32      6.01 o
 -11   4  10       32.02       28.53      3.00 o
 -10   4  10      192.40      192.53      5.89 o
  -9   4  10       33.29       43.10      2.61 o
  -8   4  10      243.67      250.39      5.96 o
  -7   4  10       42.87       56.48      2.52 o
  -6   4  10       30.17       41.53      2.58 o
  -5   4  10      479.61      517.05     10.06 o
  -4   4  10     1001.88      999.67     15.41 o
  -3   4  10        3.50        6.31      2.40 o
  -2   4  10      692.83      706.77      9.37 o
  -1   4  10      288.26      287.74      6.48 o
   0   4  10     1124.37     1185.13     18.54 o
   1   4  10      295.46      289.28      4.40 o
   2   4  10        8.91       12.56      2.60 o
   3   4  10       48.65       49.19      2.64 o
   4   4  10       94.62       98.62      3.26 o
   5   4  10      286.25      264.01      8.86 o
   6   4  10       56.36       57.19      2.74 o
   7   4  10       39.69       46.68      3.29 o
 -11   5  10       54.61       46.89      2.91 o
 -10   5  10       16.83       19.83      2.62 o
  -9   5  10       44.86       44.07      2.83 o
  -8   5  10        4.98        6.22      2.51 o
  -7   5  10       66.97       57.33      2.95 o
  -6   5  10      471.04      464.46      4.80 o
  -5   5  10      249.00      283.92      5.25 o
  -4   5  10      685.44      708.17      9.15 o
  -3   5  10      853.34      918.23     19.81 o
  -2   5  10        1.55        2.80      2.24 o
  -1   5  10      772.27      827.74     13.45 o
   0   5  10       38.61       38.81      2.44 o
   1   5  10       99.83      103.20      2.99 o
   2   5  10        6.48        7.42      2.46 o
   3   5  10        5.82       11.02      2.58 o
   4   5  10       73.16       70.85      2.95 o
   5   5  10       25.52       19.75      2.60 o
   6   5  10        5.96        8.93      2.73 o
 -10   6  10       30.94       29.44      3.37 o
  -9   6  10        2.94        3.26      3.09 o
  -8   6  10      321.68      298.93      6.78 o
  -7   6  10       49.70       43.11      2.88 o
  -6   6  10      561.69      602.29     13.96 o
  -5   6  10        2.83        4.91      2.81 o
  -4   6  10        1.86        5.58      2.53 o
  -3   6  10        0.26       -0.28      2.54 o
  -2   6  10       30.32       39.97      2.64 o
  -1   6  10       10.44       14.01      2.72 o
   0   6  10      312.48      330.89      6.77 o
   1   6  10       29.58       34.20      2.68 o
   2   6  10      510.97      522.98      8.60 o
   3   6  10        7.92       11.96      2.68 o
   4   6  10      146.00      141.61      4.51 o
   5   6  10       24.28       25.13      2.96 o
  -7   7  10        4.91        4.84      3.47 o
  -6   7  10       10.02       11.22      2.94 o
  -5   7  10      273.91      297.42      8.75 o
  -4   7  10        4.87        4.80      2.72 o
  -3   7  10      344.00      358.12     10.26 o
  -2   7  10       80.29       83.95      4.12 o
  -1   7  10      240.78      249.05      9.71 o
   0   7  10      117.51      109.58      3.79 o
   1   7  10       92.43       77.89      3.14 o
   2   7  10        1.98        5.56      3.03 o
   3   7  10       35.97       35.67      3.04 o
 -13   0  11       28.43       29.48      3.59 o
 -11   0  11       47.67       35.39      3.75 o
  -9   0  11       14.64       15.44      3.46 o
  -7   0  11     1259.95     1357.46     19.85 o
  -5   0  11       66.28       48.58      3.31 o
  -3   0  11      200.97      223.17      5.82 o
  -1   0  11      186.16      194.83      5.33 o
   1   0  11      995.46      997.00     31.27 o
   3   0  11      923.66      923.78     27.97 o
   5   0  11      655.15      627.49     21.89 o
   7   0  11      104.88      119.11      7.30 o
 -14   1  11       81.26       84.33      3.10 o
 -13   1  11       57.03       41.25      2.50 o
 -12   1  11      312.71      291.38      6.54 o
 -11   1  11        0.56        3.16      2.31 o
 -10   1  11      210.89      227.64      3.32 o
  -9   1  11      129.05      134.87      2.48 o
  -8   1  11       17.47       22.20      2.25 o
  -7   1  11      326.79      317.24      7.97 o
  -6   1  11      462.92      432.88      9.68 o
  -5   1  11      452.05      513.35      9.41 o
  -4   1  11      383.92      392.62      8.65 o
  -3   1  11       60.21       50.62      2.28 o
  -2   1  11     1128.12     1115.97     18.67 o
  -1   1  11        0.48        1.49      2.09 o
   0   1  11     1310.19     1287.79     16.66 o
   1   1  11      598.66      622.94     11.02 o
   2   1  11      164.27      167.74      4.30 o
   3   1  11        1.59        2.32      2.17 o
   4   1  11      148.98      156.61      4.50 o
   5   1  11       51.34       45.30      2.81 o
   6   1  11      233.61      218.55      6.43 o
   7   1  11       78.32       89.94      2.51 o
   8   1  11      125.87      131.17      3.63 o
 -13   2  11      107.03       99.58      3.02 o
 -12   2  11       15.79       19.89      2.61 o
 -11   2  11      300.48      320.26      5.88 o
 -10   2  11      234.03      207.33      4.01 o
  -9   2  11       57.84       46.89      2.12 o
  -8   2  11      482.21      487.30      8.91 o
  -7   2  11      126.43      128.56      2.77 o
  -6   2  11        7.91       12.70      2.15 o
  -5   2  11      167.26      150.70      2.68 o
  -4   2  11     1000.64      887.01     13.73 o
  -3   2  11      464.84      470.70      7.84 o
  -2   2  11       13.58       13.71      2.11 o
  -1   2  11      745.23      779.80     15.60 o
   0   2  11      120.50      135.82      3.11 o
   1   2  11      999.34     1012.88     14.90 o
   2   2  11      757.07      728.53     13.11 o
   3   2  11      226.18      219.35      4.85 o
   4   2  11       15.62       18.22      2.43 o
   5   2  11       87.22       89.49      3.55 o
   6   2  11        5.50        9.41      2.67 o
   7   2  11       56.28       48.58      2.74 o
   8   2  11       13.09       16.65      2.90 o
 -13   3  11        1.70        9.02      2.95 o
 -12   3  11       10.63        7.23      2.81 o
 -11   3  11        1.36        6.02      2.79 o
 -10   3  11       95.78       88.98      2.90 o
  -9   3  11       11.68       17.77      2.50 o
  -8   3  11      378.45      398.92      6.78 o
  -7   3  11       12.52       13.71      2.32 o
  -6   3  11     1968.09     1967.35     28.70 o
  -5   3  11        8.23        8.56      2.12 o
  -4   3  11     1045.81     1040.28     18.07 o
  -3   3  11      246.29      249.29      4.54 o
  -2   3  11       65.84       58.36      2.44 o
  -1   3  11      412.95      394.64      6.77 o
   0   3  11       81.19       70.66      2.31 o
   1   3  11       29.30       27.73      2.35 o
   2   3  11      747.15      750.55     18.69 o
   3   3  11        2.31        2.11      2.37 o
   4   3  11     1108.71     1163.01     20.32 o
   5   3  11        2.73        5.53      2.39 o
   6   3  11      155.86      155.12      3.39 o
   7   3  11       13.86       11.62      2.38 o
 -12   4  11        2.87        9.04      2.58 o
 -11   4  11       35.17       34.13      3.08 o
 -10   4  11        5.37       15.51      2.62 o
  -9   4  11      262.39      254.02      6.92 o
  -8   4  11        1.98        5.23      2.46 o
  -7   4  11      157.27      152.91      2.82 o
  -6   4  11       47.81       38.72      2.61 o
  -5   4  11      662.66      632.68     10.41 o
  -4   4  11      120.46      132.36      3.55 o
  -3   4  11      614.27      660.67      6.75 o
  -2   4  11      189.38      205.20      4.62 o
  -1   4  11      540.67      544.11      7.90 o
   0   4  11       95.45      100.90      2.65 o
   1   4  11      382.90      395.31      3.90 o
   2   4  11      204.73      209.74      3.72 o
   3   4  11       48.69       53.75      2.68 o
   4   4  11        2.92        2.77      2.23 o
   5   4  11       85.16       78.17      3.02 o
   6   4  11       68.93       59.06      3.00 o
 -11   5  11        4.07       10.96      3.19 o
 -10   5  11      138.92      141.67      4.64 o
  -9   5  11        3.28        6.28      2.76 o
  -8   5  11      130.09      116.80      3.30 o
  -7   5  11       43.69       46.37      2.64 o
  -6   5  11       63.98       69.99      2.77 o
  -5   5  11      166.43      183.12      3.91 o
  -4   5  11      144.82      132.12      2.89 o
  -3   5  11       49.06       49.92      2.46 o
  -2   5  11      778.22      805.47     23.17 o
  -1   5  11       54.10       54.29      2.42 o
   0   5  11      611.36      622.97     13.19 o
   1   5  11        0.26        3.91      2.19 o
   2   5  11       53.63       57.68      2.54 o
   3   5  11        1.90        3.16      2.54 o
   4   5  11       34.97       32.10      2.47 o
   5   5  11       28.95       24.37      2.43 o
  -9   6  11       57.72       51.44      3.23 o
  -8   6  11        6.27        5.31      3.02 o
  -7   6  11      296.13      321.07      7.06 o
  -6   6  11        0.05        2.30      3.17 o
  -5   6  11      121.63      114.74      2.87 o
  -4   6  11        0.73        2.25      2.55 o
  -3   6  11        5.98        9.06      2.44 o
  -2   6  11       46.38       51.25      2.68 o
  -1   6  11       39.53       33.77      2.85 o
   0   6  11        2.71        5.79      2.86 o
   1   6  11      138.51      136.66      6.16 o
   2   6  11       32.65       29.96      2.76 o
   3   6  11      358.64      344.95      7.85 o
   4   6  11        0.23        0.91      3.17 o
  -7   7  11       12.11        9.31      2.99 o
  -6   7  11        3.66        8.53      3.48 o
  -5   7  11       16.04       19.52      3.63 o
  -4   7  11       42.37       33.17      3.06 o
  -3   7  11       10.85       12.69      2.91 o
  -2   7  11      136.37      140.43      4.52 o
  -1   7  11      104.01      104.12      3.31 o
   0   7  11      193.44      181.92      7.11 o
   1   7  11       44.96       43.59      3.67 o
 -12   0  12      206.41      190.07      9.30 o
 -10   0  12      207.24      197.88      8.89 o
  -8   0  12      430.45      465.88     17.94 o
  -6   0  12      221.16      197.36      6.41 o
  -4   0  12       38.35       44.92      3.17 o
  -2   0  12        9.73       17.03      3.07 o
   0   0  12       50.46       54.58      3.70 o
   2   0  12        1.76        5.13      2.97 o
   4   0  12     1030.31     1045.60     40.19 o
   6   0  12      267.03      244.99      4.51 o
 -13   1  12      107.23       94.78      2.97 o
 -12   1  12        8.24        6.87      2.42 o
 -11   1  12      395.47      416.07      5.09 o
 -10   1  12        5.46        4.14      2.29 o
  -9   1  12     1482.37     1497.14     30.90 o
  -8   1  12       85.94       82.21      2.31 o
  -7   1  12      375.43      374.24      6.01 o
  -6   1  12        0.01        1.74      2.04 o
  -5   1  12        4.09        4.29      2.32 o
  -4   1  12       14.20       16.45      2.19 o
  -3   1  12        8.27       14.38      2.16 o
  -2   1  12       58.99       57.68      2.02 o
  -1   1  12      643.51      641.32     13.40 o
   0   1  12       36.60       40.49      2.36 o
   1   1  12      840.21      866.65     14.09 o
   2   1  12      474.20      454.71      6.50 o
   3   1  12       32.98       40.00      2.68 o
   4   1  12       35.13       42.92      2.49 o
   5   1  12      229.59      227.11      5.44 o
   6   1  12       18.54       19.42      3.00 o
   7   1  12      129.93      121.08      3.17 o
 -13   2  12       56.00       54.31      3.09 o
 -12   2  12      252.83      259.40      5.51 o
 -11   2  12       29.49       33.73      2.71 o
 -10   2  12       87.59       80.71      2.64 o
  -9   2  12       56.98       67.12      2.66 o
  -8   2  12       40.14       47.35      2.19 o
  -7   2  12      814.91      738.50     13.04 o
  -6   2  12      211.10      196.13      2.77 o
  -5   2  12        0.89        2.76      2.31 o
  -4   2  12      419.04      429.53      6.37 o
  -3   2  12      104.72      115.31      2.48 o
  -2   2  12      118.83      115.29      2.67 o
  -1   2  12      631.75      596.27      5.26 o
   0   2  12       62.56       71.22      2.58 o
   1   2  12       62.75       68.13      3.12 o
   2   2  12      505.66      507.50      9.67 o
   3   2  12        8.96       13.91      2.26 o
   4   2  12      237.96      252.03      5.95 o
   5   2  12        2.04        2.41      2.38 o
   6   2  12       23.86       26.58      2.75 o
   7   2  12        0.35        4.89      2.35 o
 -12   3  12        8.16        4.46      2.66 o
 -11   3  12        1.92        2.46      2.54 o
 -10   3  12       10.87       20.49      2.49 o
  -9   3  12        1.53        4.98      2.08 o
  -8   3  12        2.27        7.13      2.28 o
  -7   3  12      539.99      553.20     12.35 o
  -6   3  12        1.33        0.59      2.26 o
  -5   3  12     1756.12     1785.22     27.99 o
  -4   3  12        1.12        0.74      2.23 o
  -3   3  12      733.71      720.83      9.57 o
  -2   3  12       34.39       33.43      2.28 o
  -1   3  12      148.34      159.06      4.22 o
   0   3  12       24.70       21.85      2.19 o
   1   3  12       73.47       74.42      2.41 o
   2   3  12      267.57      272.21      5.76 o
   3   3  12      472.94      502.60     11.65 o
   4   3  12       11.26       11.60      2.40 o
   5   3  12      201.92      194.77      6.64 o
   6   3  12        0.59        4.60      2.83 o
 -12   4  12       47.46       44.26      3.15 o
 -11   4  12        4.02        8.01      2.65 o
 -10   4  12       32.54       41.06      2.82 o
  -9   4  12       24.12       22.19      2.64 o
  -8   4  12       22.44       25.72      2.97 o
  -7   4  12        0.07        3.80      2.55 o
  -6   4  12       18.97       21.30      2.63 o
  -5   4  12      101.54      101.32      2.44 o
  -4   4  12      483.23      479.15     11.80 o
  -3   4  12      246.87      233.19      4.43 o
  -2   4  12      452.29      432.99      9.33 o
  -1   4  12        0.51        4.50      2.63 o
   0   4  12      845.96      884.39     17.19 o
   1   4  12        0.52        2.50      2.24 o
   2   4  12      219.04      223.67      4.51 o
   3   4  12       72.11       70.31      3.09 o
   4   4  12       29.26       29.21      2.69 o
   5   4  12        2.44        2.39      2.52 o
   6   4  12       10.17        8.58      2.97 o
 -10   5  12       51.01       41.52      2.84 o
  -9   5  12      162.22      151.52      3.27 o
  -8   5  12       13.31       18.18      2.78 o
  -7   5  12       77.71       94.15      2.89 o
  -6   5  12       25.52       27.35      2.66 o
  -5   5  12        9.81        7.42      2.53 o
  -4   5  12      127.73      132.95      4.27 o
  -3   5  12      247.18      274.85      5.03 o
  -2   5  12        2.62        6.39      2.41 o
  -1   5  12      843.17      836.00     23.50 o
   0   5  12       20.68       21.61      2.63 o
   1   5  12      188.97      196.55      4.16 o
   2   5  12       31.63       31.41      2.54 o
   3   5  12       46.18       40.15      2.68 o
   4   5  12       14.76       20.84      2.49 o
  -9   6  12        8.52        6.32      3.45 o
  -8   6  12       71.78       61.74      3.52 o
  -7   6  12        0.08       -0.89      2.92 o
  -6   6  12      369.58      377.22      5.66 o
  -5   6  12       14.27       14.44      3.03 o
  -4   6  12      106.61       96.23      2.64 o
  -3   6  12        2.57        4.57      2.60 o
  -2   6  12       36.16       36.23      3.16 o
  -1   6  12       23.98       21.98      2.78 o
   0   6  12        3.57        8.49      2.94 o
   1   6  12       17.24       15.71      2.84 o
   2   6  12       67.61       66.43      2.94 o
   3   6  12        3.44        7.23      2.80 o
  -5   7  12        1.44        1.21      3.02 o
  -4   7  12       20.53       15.33      3.14 o
  -3   7  12       37.28       35.86      2.97 o
  -2   7  12       22.39       27.66      3.27 o
  -1   7  12       26.83       27.55      3.13 o
 -13   0  13        4.11        7.06      3.36 o
 -11   0  13        3.75        1.97      3.46 o
  -9   0  13      730.60      751.72     12.21 o
  -7   0  13      493.66      506.74      7.70 o
  -5   0  13     1438.79     1511.33     60.25 o
  -3   0  13      344.63      311.46      6.76 o
  -1   0  13      323.88      308.52      4.20 o
   1   0  13      626.41      593.29     17.88 o
   3   0  13        5.07        8.39      3.45 o
   5   0  13      209.51      195.63      4.51 o
   7   0  13      397.63      380.81     19.27 o
 -13   1  13        7.24       10.70      2.55 o
 -12   1  13      169.34      179.42      4.33 o
 -11   1  13        4.54        8.07      2.42 o
 -10   1  13      364.45      360.36      6.32 o
  -9   1  13       70.21       64.40      2.96 o
  -8   1  13     1249.05     1297.44     26.95 o
  -7   1  13      185.54      214.17      5.30 o
  -6   1  13     1022.92      974.23     14.55 o
  -5   1  13        5.71       17.27      2.22 o
  -4   1  13      697.06      685.56     14.32 o
  -3   1  13      241.24      230.43      5.48 o
  -2   1  13      237.71      275.25      5.59 o
  -1   1  13      267.40      253.48      4.27 o
   0   1  13      317.13      329.69      4.58 o
   1   1  13       51.45       50.87      2.22 o
   2   1  13      195.36      201.48      4.67 o
   3   1  13      291.97      299.90      8.02 o
   4   1  13      138.93      138.37      3.21 o
   5   1  13       38.77       37.82      2.44 o
   6   1  13       36.46       35.23      2.96 o
 -13   2  13       22.67       18.25      2.60 o
 -12   2  13       39.53       32.44      2.84 o
 -11   2  13      223.13      215.73      4.33 o
 -10   2  13       40.30       37.82      2.31 o
  -9   2  13      192.73      208.30      4.64 o
  -8   2  13       22.22       24.33      2.41 o
  -7   2  13       50.46       39.88      2.16 o
  -6   2  13       74.29       77.73      2.38 o
  -5   2  13       25.32       38.35      2.10 o
  -4   2  13       15.09        4.88      2.19 o
  -3   2  13      267.78      261.71      3.94 o
  -2   2  13        3.19        2.48      2.37 o
  -1   2  13      215.85      242.17      2.64 o
   0   2  13       35.95       41.86      2.15 o
   1   2  13      326.90      326.51      5.74 o
   2   2  13        4.76        7.08      2.51 o
   3   2  13       65.96       72.71      3.62 o
   4   2  13        0.86        3.81      2.25 o
   5   2  13       35.41       39.92      2.48 o
   6   2  13        0.95        1.84      2.87 o
 -12   3  13      100.52       97.29      3.11 o
 -11   3  13       75.91       91.38      3.42 o
 -10   3  13        1.28        2.98      2.52 o
  -9   3  13        0.21        4.26      2.30 o
  -8   3  13        1.47        3.00      2.47 o
  -7   3  13       21.30       15.29      2.11 o
  -6   3  13      875.39      906.46     18.58 o
  -5   3  13        0.05        3.63      2.47 o
  -4   3  13      682.16      727.05     14.39 o
  -3   3  13        7.96       14.83      2.27 o
  -2   3  13      194.02      187.06      4.05 o
  -1   3  13        4.36        5.29      1.99 o
   0   3  13       75.84       72.69      2.55 o
   1   3  13       94.51       95.45      3.33 o
   2   3  13      273.75      280.29      5.77 o
   3   3  13       60.29       50.87      2.30 o
   4   3  13      223.49      217.81      5.73 o
   5   3  13       36.06       32.96      2.90 o
   6   3  13       54.33       54.10      2.94 o
 -11   4  13       53.18       47.93      2.97 o
 -10   4  13        0.22       -0.49      2.62 o
  -9   4  13      118.09      124.29      4.39 o
  -8   4  13       76.48       78.14      3.08 o
  -7   4  13        3.60        7.50      2.44 o
  -6   4  13       60.70       62.33      2.40 o
  -5   4  13        1.07        4.15      2.15 o
  -4   4  13      181.36      166.60      2.65 o
  -3   4  13       28.39       29.92      2.29 o
  -2   4  13       81.03       75.05      3.27 o
  -1   4  13      223.84      230.19      5.36 o
   0   4  13       46.60       48.03      2.66 o
   1   4  13      442.73      413.60      9.59 o
   2   4  13       62.16       63.84      2.45 o
   3   4  13      178.99      164.64      3.47 o
   4   4  13        0.08        3.41      2.52 o
   5   4  13       44.91       41.65      2.94 o
 -10   5  13      130.35      119.63      4.30 o
  -9   5  13        3.72        7.50      3.29 o
  -8   5  13      164.04      165.87      3.36 o
  -7   5  13       90.23       80.17      2.99 o
  -6   5  13       29.07       32.32      2.73 o
  -5   5  13        0.82        2.87      2.46 o
  -4   5  13        1.20        3.83      2.81 o
  -3   5  13       16.01       18.13      2.57 o
  -2   5  13      210.62      212.40      4.56 o
  -1   5  13      100.26      113.68      3.24 o
   0   5  13      396.01      403.26     11.15 o
   1   5  13        0.01       -0.17      2.36 o
   2   5  13      167.56      163.08      3.65 o
   3   5  13       82.52       74.43      3.35 o
  -8   6  13        8.46        9.77      2.98 o
  -7   6  13       94.30      122.09      3.67 o
  -6   6  13        1.72        3.54      3.16 o
  -5   6  13      218.58      183.31      4.79 o
  -4   6  13        8.19        7.06      2.99 o
  -3   6  13      409.03      417.90     11.10 o
  -2   6  13        1.19        5.01      2.94 o
  -1   6  13       31.40       27.53      3.01 o
   0   6  13        0.06        0.35      2.93 o
   1   6  13        3.19        7.51      2.79 o
 -12   0  14        1.00        6.15      3.31 o
 -10   0  14        5.68        9.22      3.04 o
  -8   0  14       31.93       28.92      3.03 o
  -6   0  14      601.79      611.23     11.64 o
  -4   0  14      926.23      957.28     17.85 o
  -2   0  14     1986.18     2010.22     74.78 o
   0   0  14      185.95      183.20      9.58 o
   2   0  14       69.23       64.83      4.28 o
   4   0  14       19.17       19.38      3.37 o
   6   0  14       54.31       50.42      4.61 o
 -12   1  14       62.47       56.30      2.70 o
 -11   1  14      141.21      145.77      2.95 o
 -10   1  14      164.86      180.13      3.98 o
  -9   1  14      552.06      570.05      9.47 o
  -8   1  14       30.78       53.58      2.25 o
  -7   1  14      290.60      266.79      2.50 o
  -6   1  14      416.13      405.02      7.68 o
  -5   1  14      496.62      518.26      4.57 o
  -4   1  14       13.27       16.20      2.47 o
  -3   1  14      982.62      943.28     13.01 o
  -2   1  14      281.41      319.74      4.42 o
  -1   1  14      518.23      530.03      5.52 o
   0   1  14      330.93      340.31      7.00 o
   1   1  14      298.18      309.83      8.40 o
   2   1  14        7.25        9.80      2.46 o
   3   1  14      184.24      174.56      5.85 o
   4   1  14       40.24       38.53      2.41 o
   5   1  14       42.33       41.90      2.54 o
 -12   2  14        8.64       14.03      2.70 o
 -11   2  14       52.97       64.94      2.72 o
 -10   2  14       44.61       46.71      2.49 o
  -9   2  14        0.02        1.72      2.45 o
  -8   2  14      428.82      438.50      7.37 o
  -7   2  14      108.96      122.11      2.55 o
  -6   2  14      405.68      411.81     10.28 o
  -5   2  14        2.50        5.64      2.34 o
  -4   2  14        8.95        3.76      2.36 o
  -3   2  14        0.02        2.59      2.51 o
  -2   2  14        3.73       10.93      2.10 o
  -1   2  14        0.37        1.26      2.12 o
   0   2  14      280.36      290.07      6.61 o
   1   2  14        7.43       10.02      2.08 o
   2   2  14      441.78      463.71      9.17 o
   3   2  14       27.01       27.14      2.62 o
   4   2  14       63.82       65.98      2.56 o
   5   2  14        0.83        2.12      2.49 o
 -11   3  14      102.61       90.47      3.71 o
 -10   3  14       17.73        9.40      2.33 o
  -9   3  14        0.74        3.13      2.31 o
  -8   3  14        1.46        5.71      2.30 o
  -7   3  14       50.85       42.39      2.15 o
  -6   3  14        4.35       10.48      2.33 o
  -5   3  14      710.52      790.62     12.61 o
  -4   3  14      128.16      112.20      2.49 o
  -3   3  14      466.11      469.90      7.93 o
  -2   3  14       56.04       63.65      2.83 o
  -1   3  14      141.46      147.61      5.28 o
   0   3  14       83.22       78.04      2.34 o
   1   3  14       17.45       16.55      2.36 o
   2   3  14        0.74        3.07      2.44 o
   3   3  14       95.33       97.70      2.62 o
   4   3  14       31.77       34.42      2.65 o
 -10   4  14      104.86      110.03      3.14 o
  -9   4  14        0.12        0.56      2.61 o
  -8   4  14      244.90      246.14      7.58 o
  -7   4  14       82.87       82.29      2.52 o
  -6   4  14       46.73       49.49      2.42 o
  -5   4  14       93.88       93.02      2.59 o
  -4   4  14        1.03        4.62      2.40 o
  -3   4  14        4.56       11.91      2.36 o
  -2   4  14       32.32       38.95      2.61 o
  -1   4  14       96.36       90.68      2.45 o
   0   4  14      182.11      187.29      6.70 o
   1   4  14       18.76       18.44      2.66 o
   2   4  14      184.17      186.76      8.00 o
   3   4  14        1.88        1.01      2.58 o
   4   4  14       27.58       26.06      2.76 o
  -9   5  14      126.19      116.52      7.03 o
  -8   5  14        7.74        9.69      3.04 o
  -7   5  14      147.33      151.54      3.30 o
  -6   5  14      102.83      104.41      3.03 o
  -5   5  14       52.47       55.89      2.66 o
  -4   5  14       13.99       16.49      2.64 o
  -3   5  14       40.38       41.11      2.51 o
  -2   5  14       38.53       42.99      2.39 o
  -1   5  14      117.53      130.01      3.20 o
   0   5  14      115.14      120.87      5.85 o
   1   5  14      119.67      118.18      3.90 o
   2   5  14       20.22       17.45      2.81 o
  -6   6  14       50.21       40.55      3.08 o
  -5   6  14       17.08       17.69      2.93 o
  -4   6  14      392.88      447.31     10.84 o
  -3   6  14        3.67        5.97      2.74 o
  -2   6  14      292.31      253.82      7.99 o
  -1   6  14        1.88        4.06      3.59 o
 -11   0  15      154.96      134.37      5.33 o
  -9   0  15        4.91        8.53      2.67 o
  -7   0  15       86.32       86.65      4.69 o
  -5   0  15      135.80      142.36      6.39 o
  -3   0  15      761.37      832.24     24.81 o
  -1   0  15     1019.73     1057.85     27.95 o
   1   0  15       32.82       39.20      3.25 o
   3   0  15       78.34       77.00      4.24 o
   5   0  15       12.06        9.97      3.48 o
 -12   1  15        1.18        1.63      2.77 o
 -11   1  15       51.98       49.74      2.53 o
 -10   1  15       95.48      100.45      2.94 o
  -9   1  15      169.55      149.28      5.37 o
  -8   1  15      309.07      307.56      6.23 o
  -7   1  15        2.74        4.40      2.17 o
  -6   1  15      305.49      346.93      4.75 o
  -5   1  15      172.94      208.87      4.84 o
  -4   1  15       95.07       82.91      2.24 o
  -3   1  15        0.79        3.01      2.23 o
  -2   1  15      264.19      252.02      5.21 o
  -1   1  15       97.70      111.78      2.58 o
   0   1  15      214.78      210.83      2.88 o
   1   1  15       61.24       68.83      3.03 o
   2   1  15      384.58      388.13     12.02 o
   3   1  15        0.00        4.09      2.72 o
   4   1  15       90.85       93.11      2.81 o
 -11   2  15        6.43        7.15      2.62 o
 -10   2  15       87.13       78.06      2.76 o
  -9   2  15       18.02       23.55      2.55 o
  -8   2  15       36.31       46.76      2.41 o
  -7   2  15      344.86      345.55      6.59 o
  -6   2  15       79.42       94.00      2.62 o
  -5   2  15      354.63      341.96      5.83 o
  -4   2  15       67.36       80.60      2.31 o
  -3   2  15      170.13      170.07      3.68 o
  -2   2  15       11.23       11.64      2.31 o
  -1   2  15        4.50        4.54      2.50 o
   0   2  15      125.24      131.30      3.88 o
   1   2  15      254.51      266.50      4.60 o
   2   2  15        6.96       10.48      2.32 o
   3   2  15      188.20      190.53      3.54 o
   4   2  15       34.39       28.31      2.57 o
 -11   3  15        1.44        4.60      2.59 o
 -10   3  15       62.87       68.01      3.54 o
  -9   3  15       19.53       17.62      2.43 o
  -8   3  15        1.17        2.30      2.59 o
  -7   3  15       14.90        9.77      2.45 o
  -6   3  15       58.99       72.28      2.40 o
  -5   3  15        5.34        4.90      2.30 o
  -4   3  15      321.85      319.11      7.53 o
  -3   3  15        2.30        3.52      2.24 o
  -2   3  15      579.32      598.31     13.05 o
  -1   3  15      104.09      103.38      2.62 o
   0   3  15      308.01      284.18      8.89 o
   1   3  15        0.68       -0.53      2.54 o
   2   3  15        1.56        1.96      2.58 o
   3   3  15        8.61       12.04      2.81 o
 -10   4  15        0.54        2.16      2.69 o
  -9   4  15      125.42      127.29      3.39 o
  -8   4  15        6.74       14.63      2.52 o
  -7   4  15      358.63      339.18      8.90 o
  -6   4  15       64.27       54.01      2.59 o
  -5   4  15       83.89       95.95      2.67 o
  -4   4  15      116.86      123.04      2.92 o
  -3   4  15       15.19       13.78      2.53 o
  -2   4  15       62.12       60.82      2.95 o
  -1   4  15       36.36       41.86      2.55 o
   0   4  15       58.90       59.87      3.01 o
   1   4  15      216.44      203.36      7.23 o
   2   4  15       24.52       23.34      2.76 o
  -8   5  15      117.63      114.28      3.97 o
  -7   5  15       10.50        9.80      2.90 o
  -6   5  15       49.04       40.96      2.91 o
  -5   5  15       72.10       65.74      2.43 o
  -4   5  15       39.57       41.27      2.48 o
  -3   5  15       14.53       17.76      2.51 o
  -2   5  15       95.49       98.52      2.96 o
  -1   5  15       60.19       59.25      3.17 o
   0   5  15      129.55      128.78      4.32 o
 -10   0  16      331.18      304.51     11.90 o
  -8   0  16       16.38       24.86      4.32 o
  -6   0  16        8.62        5.76      3.61 o
  -4   0  16       83.93       91.61      3.45 o
  -2   0  16      804.55      789.52     10.58 o
   0   0  16      432.27      496.24      7.89 o
   2   0  16       54.20       56.58      4.22 o
 -11   1  16        0.72        4.10      2.49 o
 -10   1  16       52.05       57.58      2.72 o
  -9   1  16        0.84        4.89      2.57 o
  -8   1  16       48.36       51.80      2.37 o
  -7   1  16      258.58      265.43      3.67 o
  -6   1  16      112.53      123.40      2.82 o
  -5   1  16      154.24      135.34      3.41 o
  -4   1  16       63.76       65.06      2.31 o
  -3   1  16      194.55      211.54      3.27 o
  -2   1  16        1.36        6.65      2.08 o
  -1   1  16        1.22        2.90      2.31 o
   0   1  16       29.85       36.57      2.69 o
   1   1  16      119.53      122.35      3.29 o
   2   1  16       51.25       51.27      2.62 o
   3   1  16      171.31      159.76      4.74 o
 -11   2  16        1.19        0.82      2.36 o
 -10   2  16       18.39       18.32      2.71 o
  -9   2  16      216.42      243.67      6.84 o
  -8   2  16      163.77      152.40      2.88 o
  -7   2  16      215.97      187.23      3.85 o
  -6   2  16      225.64      247.94      4.39 o
  -5   2  16        0.38        4.22      2.23 o
  -4   2  16      238.56      228.98      2.64 o
  -3   2  16      146.95      158.41      3.12 o
  -2   2  16       28.28       30.02      2.30 o
  -1   2  16       25.68       33.43      2.34 o
   0   2  16      115.42      110.15      2.59 o
   1   2  16      234.17      222.03      3.98 o
   2   2  16      143.16      137.17      4.17 o
   3   2  16        1.68        4.36      2.47 o
 -10   3  16        0.53        4.44      2.75 o
  -9   3  16       83.47       76.33      2.74 o
  -8   3  16        0.16        1.31      2.66 o
  -7   3  16        0.78        3.37      2.59 o
  -6   3  16        3.73        6.95      2.22 o
  -5   3  16        0.69        2.78      2.09 o
  -4   3  16        7.14        2.72      2.39 o
  -3   3  16      111.18      128.09      2.72 o
  -2   3  16       13.62       16.18      2.34 o
  -1   3  16      619.38      615.60     14.25 o
   0   3  16        2.18        8.87      2.58 o
   1   3  16      227.71      214.43      5.28 o
   2   3  16       26.27       27.81      2.73 o
  -9   4  16       22.97       16.55      2.56 o
  -8   4  16      121.73       99.88      3.32 o
  -7   4  16        5.31        9.94      2.35 o
  -6   4  16      193.24      183.77      3.55 o
  -5   4  16       91.49      100.91      3.41 o
  -4   4  16      120.61      110.85      2.68 o
  -3   4  16      292.11      294.09      9.92 o
  -2   4  16       92.30       93.41      2.59 o
  -1   4  16        2.33        2.14      2.55 o
   0   4  16        6.63        9.02      2.84 o
   1   4  16       54.00       54.31      2.90 o
  -6   5  16       18.81       15.53      2.61 o
  -5   5  16       81.89       78.96      4.02 o
  -4   5  16       49.61       43.64      2.91 o
  -3   5  16        0.90        2.59      2.63 o
  -2   5  16       43.79       39.90      2.99 o
  -9   0  17      444.94      441.40      7.33 o
  -7   0  17       64.59       65.24      4.76 o
  -5   0  17       40.54       60.98      4.58 o
  -3   0  17       20.02       19.75      3.46 o
  -1   0  17      427.51      415.11      6.42 o
   1   0  17      525.05      510.03      4.89 o
 -10   1  17        0.53        2.96      2.42 o
  -9   1  17       35.71       34.22      2.31 o
  -8   1  17       11.70       14.31      2.35 o
  -7   1  17       62.04       67.94      2.70 o
  -6   1  17       96.60       89.81      2.58 o
  -5   1  17       11.44       10.83      2.36 o
  -4   1  17      233.92      261.97      5.24 o
  -3   1  17       50.43       56.96      2.73 o
  -2   1  17       46.14       35.99      2.64 o
  -1   1  17      217.57      206.35      3.28 o
   0   1  17        7.11       10.22      2.15 o
   1   1  17        9.13        7.35      2.26 o
   2   1  17       52.25       47.51      2.76 o
 -10   2  17        7.40        0.36      2.28 o
  -9   2  17       16.40       11.79      2.46 o
  -8   2  17      219.20      200.13      4.77 o
  -7   2  17      150.79      160.96      2.92 o
  -6   2  17      164.65      185.09      3.89 o
  -5   2  17      382.23      340.86      5.90 o
  -4   2  17        3.75        2.90      2.15 o
  -3   2  17      196.43      210.63      2.77 o
  -2   2  17      134.13      126.23      3.14 o
  -1   2  17       27.48       25.85      2.46 o
   0   2  17       14.23       14.05      2.66 o
   1   2  17       19.14       21.62      2.64 o
  -9   3  17        0.19        3.60      2.47 o
  -8   3  17      140.55      128.97      5.61 o
  -7   3  17        4.95        6.24      2.85 o
  -6   3  17        9.87       15.72      2.66 o
  -5   3  17        0.50        3.01      2.29 o
  -4   3  17       11.77       15.24      2.66 o
  -3   3  17        4.07        8.42      2.46 o
  -2   3  17       29.32       25.06      2.57 o
  -1   3  17        1.48        5.50      2.64 o
   0   3  17      382.30      360.50     11.56 o
  -7   4  17      130.09      126.28      5.31 o
  -6   4  17       97.74       79.95      2.77 o
  -5   4  17       46.04       37.11      2.87 o
  -4   4  17       87.20       86.86      3.40 o
  -3   4  17      144.94      148.89      3.73 o
  -2   4  17      182.07      165.38      5.48 o
  -8   0  18      734.43      722.05     34.70 o
  -6   0  18      243.31      214.63      8.14 o
  -4   0  18       13.72       17.71      3.93 o
  -2   0  18        6.00       11.17      2.96 o
   0   0  18      283.76      269.64     12.39 o
  -9   1  18        0.47        0.58      2.60 o
  -8   1  18        0.13        0.41      2.71 o
  -7   1  18       27.29       28.67      2.35 o
  -6   1  18       23.20       17.25      2.28 o
  -5   1  18      142.50      152.59      4.78 o
  -4   1  18      124.14      113.90      2.44 o
  -3   1  18      201.07      180.56      5.40 o
  -2   1  18       58.86       50.76      2.29 o
  -1   1  18       65.94       69.19      3.61 o
   0   1  18      145.11      123.76      5.55 o
  -8   2  18       32.52       40.14      2.69 o
  -7   2  18      106.27      114.11      2.96 o
  -6   2  18       61.71       55.02      2.82 o
  -5   2  18       82.88       79.16      2.93 o
  -4   2  18      269.36      276.05      7.22 o
  -3   2  18        3.63        3.98      2.56 o
  -2   2  18      146.88      120.18      2.86 o
  -1   2  18       35.79       41.57      2.99 o
  -7   3  18      135.49      128.04      3.53 o
  -6   3  18        1.64        2.54      2.20 o
  -5   3  18        7.23        7.30      2.65 o
  -4   3  18       17.07       16.97      2.69 o
  -3   3  18       25.43       19.42      2.56 o
  -2   3  18        1.73        2.17      2.88 o
  -7   0  19      246.62      230.82     11.38 o
  -5   0  19      196.79      215.66      4.33 o
  -3   0  19        2.19        5.41      3.31 o
  -7   1  19        4.41        6.73      2.66 o
  -6   1  19        2.34        3.00      2.36 o
  -5   1  19       45.98       48.00      2.64 o
  -4   1  19       53.94       49.82      2.66 o
  -3   1  19       46.20       36.93      3.51 o
 
